# Supplementary material for: Dynamic modulation of phosphoprotein expression in ovarian cancer xenograft models
Source: BMC Cancer. 2016 Mar 10;16:205. doi: 10.1186/s12885-016-2212-6 (PMC4787009; doi:10.1186/s12885-016-2212-6)
Supplement: Additional file 1: — Protein expression matrix. Protein expression matrix of raw data of 49 proteins/phosphoproteins assayed in 166 xenograft samples of the dataset. (XLSX 224 kb) [file 12885_2016_2212_MOESM1_ESM.xlsx]

## Sheet: raw_data
Spot #		ERCC1	MLH1	MSH2	MSH6	pHH3	BRCA1	PMS2	pP53	pH2AX	pBRCA1	EGFR	HER2	HER3	HER4	pAKT	AKT	pERK	ERK	pER	ER	PgR	BetaCatenin	pBCatenin	PTEN	AIB1	pNFkB	pSTAT3	Myc	CDK2	CyclinD1	CyclinB1	P21	P27	PAI	HIF1alpha	Claudin7	Snail	MET	pMET	Ecadherin	pS6	S6	pCHK1	IGFBP3	IGFBP5	pMEK	pRB	pCDK2
1	OV1002 D0 Ctrl	7156.99	4840.35	5893.19	8550.83	1099.43	10764.6	7139.13	985.537	2248.18	1119.05	1295.34	2655.39	632.648	1281.32	5423.26	6351.9	7106.29	6431.05	11037.9	6759.27	180.441	11983	1387.62	2451.32	2936.09	2381.2	839.169	11343	7673.24	917.843	2483.43	2140.06	2196.32	788.411	1136.96	766.023	2072.06	8701.34	2706.34	7541.49	2444.01	6285.27	3680.52	10126.1	8159.13	2458.73	17511.2	2321.58
2		6219.21	4666.38	8476	8826.62	1026.95	10845.5	5418.56	1407.76	2878.66	1285.41	890.689	3561.18	1138.98	1297.71	6393.42	7657.96	8956.02	7552.4	13056.3	6175.64	132.263	10303.8	1799.89	2253.63	3431.97	2143.34	1237.8	12746	10584.8	847.882	3000.15	2274.74	2571.28	1362.79	1260.18		2373.76	10164.3	3426.27	9027.29	1633.04	8659.98	3475.76	11240.1	9537.15	2219.32	18934.1	2047.7
3		10295.4	4297.55	10101.8	11476.4	815.729	12621.6		1706.77	1985.91	932.958		3984.75	1397.64	890.344	5843.55	5633.35	9306.93	6227.5	11273.6	7221.9	164.835	10958	1504.45	1666.05	3610.33	3043.76	1443.97	12763.5	8088.16	1193.62	2196.54	2844.5	2219.89	1391.06	1584.81	1999.39	2411.92	9990.22	3046.03	8837.71	5725.8	6683.23	5363.54	11768.3	8611.68	2485.13	20850.9	2523.1
4		19972.9	8049.32	13405.4	24124.5	1414.62	25125.8	18217.1	2765.47	4090.39	1895.75	2791.03	8161.23	2888.24	1227.04	14268.9	10971.7	12662.5	14054.1	22186.3	6552.91	263.217	12930.7	3864.86	3337.67	6422.23	4688.07	3857.36	21029.3	8840.19	1491.27	3764.54	5278.45	6305.83	2895.86	2132.16	3049.98	3498.08	12024.5	6675.79	14248.4	12441.7			22932.2		3464.79
5		15341.7	4918.01	9776.51	17735.9	1660.49	18038.9	11245.9	1180.22	3654.8	1725.91	1133.96	5762.25	1115.22	1614.16	17089	8566.29	12272.9	9139.89	16038.1	5298.93	203.243	13744.9	2910.69	2618	4412.72	4375.62	2121.45	16239.7	9137.54	996.224	6361.77	3528.87	4090.64	1253.12	1321.23	2670.11	2411.3	11770.4	4013.08	10379	6179.04	13502.6	9385.42	14631.1	8822.5	4000.79	24499.1	4117.63
	Mean	11797.3	5354.32	9530.59	14142.9	1203.44	15479.3	10505.2	1609.15	2971.59	1391.81	1527.75	4824.96	1434.55	1262.12	9803.63	7836.25	10060.9	8681	14718.4	6401.73	188.8	11984.1	2293.5	2465.33	4162.67	3326.4	1899.95	14824.3	8864.79	1089.37	3561.29	3213.32	3476.79	1538.25	1487.07	2121.37	2553.43	10530.1	3973.5	10006.8	5684.72	8782.77	5476.31	14139.6	8782.61	2925.75	20448.8	2752.5
	Standard Deviation	5794.54	1525.41	2726.91	6693.04	333.833	6153.72	5692.87	700.008	897.497	406.768	858.451	2180.56	858.334	257.397	5466.15	2088.79	2354.77	3218.58	4628.34	722.953	48.9568	1402.91	1065.01	605.835	1370.37	1154.12	1188.71	3911.22	1124.33	259.23	1675.05	1278.01	1762.08	796.731	395.996	1002.54	546.943	1373.05	1586.61	2575.56	4266.76	3313.48	2739.89	5188.7	574.124	767.721	3027.13	930.703
6	OV1002 D1 Ctrl	12413.4	2952.01	5333.18	14174.9	1323.83	15687.2	11070.2	1115.57	2418.99	1099.66	922.404	5567.85	1259.51	1359.67	7920.13	6903.38	9977.69	6615.33	12655.4	7900.84	110.923	11054.2	1373.07	2337.26	3056.13	3467.9	656.735	15638.2	3378.96	1009.77	5070.4	2869.79	2466.63	1072.99	948.933	3436.26	2219.22	10453.5	2413.26	9744.9	4056.2	6302.32	6217.03	10765	7698.02	2243.4	20042.2	3059.92
7			4768.27	10168		1158.58	25408.9	9752.3	1148.86	2243.8	1152.35	1076.81	4865.17	428.571	1129.53	9053.94		12469.4			4816.63	111.835	9466.19	2817.59		4097.62	3337.51	2118.9	15023.6	-3.86008	1007.17	3818.05	2938.3			814.856	2427.98	2372.26	9456.84		11328.8
8		10491.5	5631.62	9603.25	14863.6	1463.68	17582	8477.44	700.055	3768.98	1731.02	717.198	5276.86	584.598	1400.76	14218.7	11157.5	12190	8594	13435.2	6002.56	130.954	10943.6	2080.92	3222.04	4705.15	2770.97	2225.86	14687.3	11633.3	1489.73	4858.26	2350.3	4413.31	793.921	705.808	2877.14	2765.6	10132	3713.56	9914.09	9936.29	11728.1	10350.8	17203.2	10708.6	3022.51	22487.1	8026.08
9		8605.98		10634	11144.8	1088.98	15548.6	7381.43	1180.22	2886.12	1594.61	946.787	4321	436.919	1393.79	7551.01	7567.77	10497.3	6401.34	12059	8978.25	497.288	11675.6	1525.68	2097.76	3685.99	2553.72	1269.94	13461.7	7318.66	729.598	2130.24	2397.4	2845.04	702.429	1048.24	2388.53	2373.56	11184.9	4258.34	8877.84	1963.04	5248.47	3278.01	11535.7	8528.56	2163.39	20442.8	3968.76
10		12769.5	6116.27	9419.62	14924	1879.07	16163.5	10506.2	2939.26	3177.65	1541.77	3098.58	5477.71	2708.3	1563.11	5811.98	7372.38	10577.6	5770.1	12692.3	6692.45		11098.7	1174.06	1846.56	5865.98	3019.86	1193.22	13842.6	9063	1078.44	9700.53	3129.14	2375.66	2318.93	870.805	3963.54	3129.29	11182.2	2722.57	6638.38	3315.9	5864.97	3966.88	13787.3	8744.74	2275.08	21809.7	5953.06
	Mean	11070.1	4867.04	9031.6	13776.8	1382.83	18078.1	9437.51	1416.79	2899.11	1423.88	1352.36	5101.72	1083.58	1369.37	8911.16	8250.26	11142.4	6845.19	12710.5	6878.15	212.75	10847.7	1794.26	2375.9	4282.17	3029.99	1492.93	14530.7	6278	1062.94	5115.49	2736.99	3025.16	1222.07	877.729	3018.69	2571.99	10481.9	3276.93	9300.8	4817.86	7285.96	5953.18	13322.8	8919.99	2426.1	21195.5	5251.96
	Standard Deviation	1923.45	1393.11	2122.18	1787.26	313.413	4176.33	1504.66	873.228	611.225	281.17	984.63	513.517	970.42	155.509	3186.99	1958.12	1112.44	1219.83	563.624	1620.75	189.917	822.935	663.997	598.609	1070.05	380.908	664.791	881.801	4620.18	273.608	2814.51	345.25	947.487	748.035	130.1	676.975	371.41	734.61	857.72	1728.7	3520.62	2992.81	3189.08	2887.26	1274.94	400.376	1146.34	2208.99
11	OV1002 D1 Carbo	10399	6563.36	10678.5	11873.1	942.821	17117.6	7785.68	1718.76	3814	1533.61	1677.39	3668.42	2315.32	1295.58	6961.2	5435.97	12622.4	7605.86	11634.3	7379.98	115.504	12804.7	1762.27	1426.29	4133.94	2860.44	1782.54	15537.8	5969.64	1246.28	3167.62	2365.27	4005.23	2528.69	599.218	2407.69	2256.97	12334.7	3333.18	10047	1509.54	8205.08	9067.08	13780	9438.66	2140.99	20001.3	4648.95
12		9317.16	5960.65	11096.4	12473.9	1393.28	13547.1	5539.38	1631.58	3796.92	1255.71		2762.07	805.69	782.091	5996.55	5256.77	9142.38	5538.25	9757.48	5688.93	203.275	9548.57	1060.14	1245.88	3069.95	3097.31	2066.34	13400.5	5094.7	1067.93	3795.54		2981.49	1052.37	431.262	2065.59	2976.21	9928.42	3012.81	8202.6	1337.78	2302.43	4840.45	12428.5	8862.76	1475.19	18797.9	3632.8
13		6365.47	5870.98	11959.2	8873.26	737.397	10975.6	4740.93	1356.81	3157.45	1087.33	1029.66	2873.2	1300.28	801.179	5337.74	6678.78	8568.74	5880.9	8498.49	4386.85	198.166	11537.4	1138.52	1684.79	3164.22	1608.97	1302.2	12040.3	7419.13	765.871	2067.59		2856.45	975.244	626.065	2267.93	2434.05	9547.83	4321.5	8926.85	1160.65	2228.01		12323.7	9784.73	1866.89	18261.8	3746.23
14		5978.58	7873.76	12834.4	11096.7	1591.46	13574.8	6628.21	1481.29	4034.03	1813.71	833.918	5486.17	948.219	651.841	13439.1	9831	11911	10471.8	9687.17	4030.13	569.4	10357.7	1902.27	2258.07	3328.99	2626.23	2553.46	11687.2	10837.6	1172.6	6442.03	2318.66	5485.59	1362.23	532.319	3942.69	1850.36	7496.05	4640.47	10149.6			2218.07		14592.2	2249.16	28650.9
15											2388.32			2196.57		14843.8					3226.59		16298.9				6454.42	2223.31			2473.31	15487.2					6646.53		20403.8
16		8185.77	6672.83	12586.5	12130.1	1264.76	12875.2	6015.2	1194.33	4327.5	1685.72	782.964	3711.56	447.767	1156.58	7892.52	7692.18	10676.1	6421.88	10231.4	8002.34	111.489	11306.9	1849.12	1862.52	3591.45	2286.29	2556.86	13657.6	9894.01	1364.96	4095.84	2191.39	3907.43	460.66	785.531	2067.85	1953.19	11063.5	3797.48	9527.89	5153.03	6823.53	6890.94	15140.4	10974.3	2499.24	21828.5	5999.86
17			5160.99			2415.95				8090.33	3675.16	1466.72	6800.2	673.339	1584.67	16121		14693.2			7931.84	201.658	12546.2	4893.43		4572.84	6496.06	3229.49	20594.8		2073.98	13402.1	3903.2			1600.69	5545.31	5260.37	15553.9
	Mean	8049.19	6350.43	11831	11289.4	1390.95	13618.1	6141.88	1476.55	4536.7	1919.94	1158.13	4216.94	1241.03	1045.32	10084.6	6978.94	11269	7183.74	9961.78	5806.67	233.249	12057.2	2100.96	1695.51	3643.57	3632.82	2244.89	14486.4	7843.02	1452.13	6922.55	2694.63	3847.24	1275.84	762.515	3563.37	2788.53	12332.6	3821.09	9370.79	2290.25	4889.76	5754.13	13418.1	10730.5	2046.29	21508.1	4506.96
	Standard Deviation	1888.8	923.731	930.323	1442.68	589.018	2224.2	1148.95	210.183	1783.07	880.343	395.988	1597.67	741.335	360.453	4548.74	1876.14	2286.24	1998.44	1132.31	1985.59	170.185	2191.06	1415.99	393.423	594.051	1998.55	618.703	3289.45	2470.66	602.242	5338.64	809.061	1054.03	771.674	426.867	1874.01	1275.26	4360.01	673.373	813.976	1913.83	3082.75	2921.56	1325.93	2292.6	391.672	4221.28	1094.2
18	OV1002 D1 Carbo/Tax		5596.7	17313		2417.97	31166.7			7504.89	3690.52	3321.89	8404.39	1771.64	1661.25	17008.5		15203.9			4826.77	190.431	14050.5	5145.21		4405.55	5740.31	1867.19	18871.3		2665.46	10552.5	4068.14		2477.44	866.205	4581.57	3349.7	16155.9	7470.98
19						2434.08				7029.43	3202.75	4588.29		1379.18	1882.04	16668.1					7871.19		12019.5			4703.65	7692.96	2408.53	22871.4		2590.24	10322.7				1483.41	3211.84	5638.89	13817.6
20						1279.11	18692.5							1170.37		8539.38					5462.99		13712.9								1123.43						2062.34
21						1955.19				8139.7	3798.24			2415.48	3271.05	18285.6					4410.09		13429.6								1077.62	5420					6272.96		19171.1
22		23965.9	7682.68	18108.9		1311.57	29818.5	15273.7	2417.98	3619.47	2305.87	2900.21	8845.62	1600.88	2023.95	15621.8		16129.5			6485.46	240.081	11764.7			5172.05	3959.09	2250.38	19148.8		1856.72	4385.65	4698.05			2101.78	3520.3	3978.01	11007.5		15586.5
23		11091.4	7341.44	11522.4	14545.2	1483.23	16147.5	9177.21	936.05	2853.41	1835.38	1338.06	6902.08	879.071	1756.53	14298.4	9361.82	12282	8181.6	14427.6	7179.29	263.183	13320.4	2409.29	2345.84	3476.82	3386.02	1609.61	15475.5	9178.97	1694.88	5013.09	3343.65	4115.66	1054.24	1534.81	4255.55	2344.69	11068.2	3358.6	10208.1	7554.11	10489.8	12758.1	14832.2	11080.1	3419.29	25089.8	8241.64
24		8617.6	5745.31	10783.5	11692.8	1065.27	13795.2	6547.99	1257.66	3649.18	1350.68	1067.21	4317.35	891.393	1768.51	8627.39	6702.84	9245.83	6199.34	12700.8	7767.42	115.594	12246.6	2439.09	1807.08	3264.99	3203.59	893.096	14328	8218.11	736.063	3066.54	3683.25	2505.7	1663.87	1342.58	2963.95	1874.46	10263.6	3560.06	9382.56	2081.91	7626.6	6460.28	11350.1	8819.03	2330.69	19427.7	4314.88
	Mean	14558.3	6591.54	14431.9	13119	1706.63	21924.1	10333	1537.23	5466.01	2697.24	2643.13	7117.36	1444	2060.55	14149.9	8032.33	13215.3	7190.47	13564.2	6286.17	202.322	12934.9	3331.2	2076.46	4204.61	4796.39	1805.76	18139	8698.54	1677.77	6460.08	3948.27	3310.68	1731.85	1465.76	3838.36	3437.15	13580.7	4796.55	11725.7	4818.01	9058.21	9609.21	13091.2	9949.56	2874.99	22258.7	6278.26
	Standard Deviation	8240.57	1073.74	3812.13	2016.93	562.296	8025.56	4476.22	779.516	2336.08	1016.22	1457.5	2043.67	544.567	605.915	3995.45	1880.18	3113.16	1401.68	1221.02	1406.58	65.3018	905.913	1571.05	380.964	812.085	1904.49	599.215	3375.26	679.433	752.189	3183.16	580.904	1138.42	714.031	442.785	1358.07	1481.83	3517.88	2318.32	3368.89	3869.43	2024.6	4453.26	2462.26	1598.82	769.751	4003.68	2776.64
25	OV1002 D2 Ctrl	7188.47	5628.28	10673.2	9699.78	1763.4	13699.7	5629.75	1014.68	3079.39	1536.41	993.748	3252.59	509.125	1316.3	6056.93	4991.38	5984.77	4993.18	11192.1	8589.55	205.645	9986.12	1811.62	1446.57	3650.29	2987.91	1241.03	11705.8	7149.8	1743.06	2722.9	2407.87	2359.11	509.33	1171.35	1221.01	2207.98	10536.1	2738.91	7886.58	2624.46	6981.02	4576.44	10169.3	8591.34	1830.79	17687.8	3605.5
26		10634.9	4618.8	11174.5	16867.6	2042.21	17940.8	8440.65	969.331	3684.34	1555.54	817.822	4448.56	456.558	1212.92	12483.3	7596.02	8202.38	7963.62	17196.3	5921.96	98.6589	10633.1	2772.19	2994.33	4474.95	3565.53	2250.86	14531.1	7614.02	2471.19	5588.81	1845.78	4510.47	1064.41	735.728	2304.36	2771.13	10888.8	3371.64	10251.2					12542.9	3205.79	24080.9
27		9013.31	6828.5	9567.89	12179.3	1256.84	12216.5	8682.19	1260.51	2948.27	1252.93	823.7	6120.26	1459.89	1308.65	8586.26	7281.35	7859.94	6859.38	13812.3	8530.41	210.683	12173.7	1962	2534.5	3497.11	2971.11	1231.94	12822.2	8997.92	1330.06	2978.78	2304.44	2892.05	937.214	1312.9	2793.8	2367.77	11886.5	2917.49	9854.19	3229.21	7291.44	5492.95	12567.4	9679.07	3137.05	19540.1	3741.5
28			5044.09	13176.7		1831.6				3682.86	1687.68	1110.75	7441.64	1543.28	1653.39	14295.4		8055.42			7271.39	423.652	11239.1			4631.74	3551.84	1937.13	15374.7		1584.94	5625.58	3285.66			1346.82	2832.86	2880.97	10905.8
29		9046.34	7355.93	9808.97	12146.7	1237.42	14737	9035.58	1249.59	3195.84	1054.71	943.447	5264.3	1052.24	1487.69	8945.94	8608.34	7959.44	8281.09	13089	7975.7	565.253		1928.87	3355.42	3364.08	2895.43	1125.07	12316.6	9338.84		3213.25	2395.68	2800.8	938.576	664.73	1930.3	2221.77	10934.6	2902.34	9605.78	4168.95	9893.41	5822.55	14435.6	11037.8	2911.79	20176.4	5283.69
30						2815.3					2247.84			2316.91	2178.51	15769.7					11451.4		14968				5223.96				2254.4	3849.75					3068.23		20983.8
	Mean	8970.76	5895.12	10880.3	12723.4	1824.46	14648.5	7947.04	1123.53	3318.14	1555.85	937.893	5305.47	1223	1526.24	11022.9	7119.28	7612.39	7024.32	13822.4	8290.07	300.779	11800	2118.67	2582.7	3923.63	3532.63	1557.21	13350.1	8275.15	1876.73	3996.51	2447.89	3140.61	862.382	1046.31	2358.43	2489.92	12689.3	2982.59	9399.43	3340.87	8055.29	5297.31	12390.7	10462.8	2771.36	20371.3	4210.23
	Standard Deviation	1408.72	1165.08	1438.14	2996.98	583.057	2426.36	1564.06	153.059	344.921	409.757	122.97	1595.1	704.493	355.726	3749.28	1527.4	918.588	1484.87	2505.99	1837.72	189.119	1945.65	440.431	828.581	586.324	880.918	504.483	1544.67	1057.88	473.78	1302.47	521.846	942.428	242.806	323.681	692.588	315.561	4088.55	271.67	1043	778.277	1599.41	645.678	2138.63	1710.17	639.491	2688.92	932.125
31	OV1002 D2 Carbo	16509	9644.56	16729.7	23872.7	1584.28	29033.7	15614	2213.11	6093.62	2926.77	2159.53	9713.95	1236.07	1966.63	14786.5	14223.9	13810.5	11287.6	19439.8	9187.96	248.294	13611.5	4753.13	3916.11	4853.17	4355.33	2271.23	16594.2	14045	1001.34	7612.31	3505.5	6188.65	2088.9	1547.96	4089.75	3366.63	12767.4	5198.06	14393.2								10812.2
32		9304.7	8000.08	11281.8	12508.6	1140.79	14891.1	6450.72	805.084	4338.14	2095.44	2186.29	3707.73	797.225	1537.45	7494.32	6495.93	10541.7	5948.95	12399	9913.22	94.4996	13895.5	2212.15	2057.08	4105.83	3571.82	2385.42	14189.8	10114.6	917.378	6048.54	2202.33	2680.74	650.436	672.646	1774.11	2783.36	11006.9	2892.42	8879.18	5829.83	8288.78	8737.56	11242.2	9035.16	2463.54	17469.2	6202.61
33		8550.17	7171.45	11321.6	10964.6	1978.06	14869.1	7491.7	1231.98	5027.99	1894.82	2213.46	3689.91	509.769	1795.83	8869.08	5298.63	8951.29	5703.93	11540.1	7902.9	196.159	10047.5	2111.16	1595.8	4123.65	4168.37	2336.72	12992	8764.12	3452.7	4062.27	2560.18	2237.73	993.847	1344.55	2227.36	2523.22	11441.8	3931.88	10412	3328.7	7625.66	7134.32	11661.6	7749.57	2379.7	17324.3	5581.87
34			7888.21	13292.3	14980.7	2089.89	15987.9	6945.79	1522.88	4531.45	2110.34	2049.72	3721.81	795.384	1547.38	9802.92	7294.06	9741.24	6623.37	12077.3	9073.41	154.135	15225.1	2273.33		3859.05	3778.03	2419.05	12479.1	8988.73	1842.04	4446.79	2442.4	3002	2088.03	1124.32	2100.4	3194.3	9504.47	3438.11	10434.9	6014.4	8318.06	9798.54	12304.9	8236.77	2478.02	18700	7793.97
35		9502.59	8020.48	12630.9	13508.7	1373.11	15182.1	7870.65	1258.91	4189.56	2019.45	1842.06	3607.15	1152.4	1641.52	8541.01	6870.77	9452.37	6010.21	12737.2	7652.43	101.492	13528.5	2176.73	1963.97	3486.08	3831.58	977.168	13180.8	8423.39	2105.38	4382.27	2630.21	2705.16	917.26	923.451	2029.49	2798.57	10481	3475.95	9260.35	3416.79	7375.29	7787.02	11607	8293.98	2095.46	18565.7	5837.07
36		11715.3	8243.43	12881.7	13439.4	1225.33	16083	9680	1518.18	2969.89	1830.27	2109.08	4238.15	1116.4	1826.6	6769.16	6192.71	9584.23	5330.48	12079	9584.48	203.192	11273.4	1933.22	1536.57	3549.65	4256.21	594.904	15010.5	7803.95	1013.78	2403.71	2634.74	2487.34	862.267	1053.24	2511.56	2592.03	11027.6	3258.92	9960.75	1906.83	7246.1	6706.12	12309.2	8072.42	2803.83	18805.9	5887.58
37		15934.6	10065.3	14786.2	24272.4	1802.38	24410.5	14036.5	2334.39	5103.53	3140.88	3138.97	5457.95	954.759	1553.12	11132.1	13386.9	12418.5	13173.4	18953.4	9136.87	292.045	12731.1	3832.88		4283.4	3847.75	1714.57	15824.5	9871.85	1436.71	6676.35	2936.41	6418.25	1841.64	965.961	2656.46	3270.06	11361.5	4416.68	13361.7
	Mean	11919.4	8433.36	13274.9	16221	1599.12	18636.8	9727.05	1554.93	4607.74	2288.28	2242.73	4876.66	937.43	1695.5	9627.87	8537.56	10642.8	7725.42	14175.1	8921.61	184.26	12901.8	2756.09	2213.91	4037.26	3972.73	1814.15	14324.4	9715.95	1681.33	5090.32	2701.68	3674.27	1348.91	1090.3	2484.16	2932.6	11084.4	3801.72	10957.4	4099.31	7770.78	8032.71	11825	8277.58	2444.11	18173	7019.21
	Standard Deviation	3500.21	1033.94	1939.81	5498.75	371.226	5702.8	3654.73	547.315	963.171	522.86	414.299	2231.03	255.1	168.752	2689.06	3659.06	1798.56	3149.18	3452.28	837.814	73.0671	1737.31	1088.22	977.929	467.578	288.444	749.585	1548.1	2069.03	903.224	1778.78	417.815	1812.1	628.986	287.043	767.296	340.239	992.178	785.779	2095.55	1769.81	505.127	1249.23	468.688	473.483	253.294	715.562	2019.78
38	OV1002 D2 Carbo/Tax	9825.23	5605.19	12948.7	11653.1	1824.59	16146.5	7112.99	1442.5	3304.82	2122.43	2526.6	4258.02	404.416	1484.36	9004.44	6314.53	9819.48	5860.91	11559.6	6637.13	318.304	12572.4	2153.96	1595.66	4119.79	4061.59	4182.61	12989.5	8486.96	1678.81	4631.5	3008.57	3030.1	440.707	828.155	1924.96	3213.48	13179.5	4180.23	8226.26	4738.97	7807.57	5132.24	11778.3	7947.01	1915.61	16925.1	5784.14
39		9191.87	7743.35	12914.8	13220.1	2028.35	15102.9	6795.1	995.295	3496.65	2261.64	1702.45	4793.03	512.488	1337.59	11546.8	7241.93	10874.8	5806.9	10981	7686.67	309.558	12331.4	1852.75	1880.17	3485.41	4984.96	3839.39	14373.5	9051.12	2617.84	4567.98	2439.16	3161.26	488.019	614.223	3192.7	3174.96	12538.5	3612.92	9344.56	5980.62	7712.71	5534.89	12332.4	8247.97	2488.75	17151.5	6380.1
40		10552.8	8476.69	13698.3	13719.1	1996.55	16866.5	7439.4	957.369	6060.81	2673.49	1358.9	3707.53	932.892	1086.35	9601.52	5760.16	10315.2	6080.23	11966.5	8605.31	120.313	11109.2	1986.4	1381.38	4488.49	3972.71	3034.99	13694.7	11195.8	1521.17	5387.34	2448.69	3699.49	548.392	612.556	2525.61	3560.9	11407.1	2967.75	9205.67	7166.06	7469.13	9333.45	11873.7	8441.28	1918.13	18583.8	9390.61
41		11683.8	7484.22	13227.7	14534.6	2325.75	15057.7	9314.56	1217.32	6485	2297.43	1080.51	4426.73	766.801	1098.73	13276.5	6034.92	10408	5792.03	11971.4	5271.87	112.922	11148.6	1905.45	1521.15	4257.16	4035.74	2152.83	15179.1	8414.13	2731.89	9420.6	2171.21	3378.51	499.439	521.791	3398.53	3327.08	12185.9	2538.83	9074.22	5562.35	6738.55	7343.88	12819.1	8427.85	3062.32	19740.6	7753.35
42		9906.94	8823.95	14051.1	14053	1380.62	13257.4	7349.47	1298.88	4901.39	1777.53	788.516	3675.77	771.561	971.233	9197.18	8141.92	10217.5	8702.61	11767.1	8788.27	135.412	12747	1878.29	2011.39	4000.22	2932.33	1336.94	15086.9	11030.9	1407.25	3875.92	2231.93	4739.83	613.905	654.648	3004.06	2522.1	10914.3	3044.6	9378.4	12193.1	11889.4	13166.9	16472	12132.8	4352.68	20424.9	9348.05
43		8368.75	8424.09	14075.2	11235.1	2132.13	12789.9	5974.48	1224.4	5703.76	1734.59	1395.22	2789.81	563.264	841.181	10461	6135.88	10487.4	7210.36	10269.6	4387.99	131.456	10548.3	2204.54	1436.44	4114.36	3507.68	2383.27	12709.5	9372.8	2094.96	5345.91	2437.73	3379.17	494.307	622.85	2502.8	2590.06	10536.2	3647.31	7476.08	2934.34	6390.6	5762.98	14693.6	8795.8	1992.24	16710.6	6757.91
	Mean	9921.57	7759.58	13486	13069.2	1948	14870.2	7331	1189.29	4992.07	2144.52	1475.37	3941.82	658.57	1136.57	10514.6	6604.89	10353.7	6575.51	11419.2	6896.21	187.994	11742.8	1996.9	1637.7	4077.57	3915.84	2821.67	14005.5	9591.95	2008.65	5538.21	2456.22	3564.73	514.128	642.371	2758.11	3064.76	11793.6	3331.94	8784.2	6429.25	8001.32	7712.4	13328.2	8998.78	2621.62	18256.1	7569.03
	Standard Deviation	1136.42	1166.72	527.901	1336.39	323.284	1589.5	1106.48	184.155	1339.32	352.174	600.721	708.871	197.358	236.606	1645.96	906.751	345.783	1173.72	672.146	1795.69	97.9148	919.179	149.067	252.98	334.927	680.554	1074.93	1047.91	1232.21	567.406	1982.9	295.741	619.154	59.6834	101.26	542.75	416.907	1013.21	590.293	768.285	3155.62	1985.44	3089.16	1871.72	1560.13	958.947	1574.51	1534.56
44	OV1002 D4 Ctrl	9183.21	7148.24	12524.9	12420.8	1608.34	16129.8	7717.55	1771.64	2912.54	1391.98	4222.83	4008.48	2511.29	1466.15	5999.91	11229.8	11467	8319.08	8027.55	9453.19	171.106	10902.7	3406.97	2488.46	4133.06	2253.81	1531.08	13929.1	11915.2	493.028	2773.93	2174.67	3608.04	2978.21	997.036	2726.2	2732.07	10198.1	5174.57	7855.88	5151.94	12415	5396.5	13640.6	13689.3	2735.25	21140.7	7252.86
45		8919.71	7660.75	12568	11299.8	764.267	14635.4	6942.99	1243.92	2950.4	1897.29	4349.13	3235.42	2103.23	1663.54	5937.53	6603.02	10568.8	6185.84	11259.5	5741.29	131.074	10351.9	2313.88	1282.57	3827.94	3403.4	2395.24	12624.5	6052.21	1636.2	3241.61	2546.32	3233.19	2209.27	962.774	1892.31	2786.19	10643.9	3694.37	8294.64	2357.51	6974.97	4356.8	13187.9	10095.5	2281.35	18897.7	5340.02
46			7423.07	14894.8		1033.81				3985.79	3089.62	5760.03	6337.78	614.762	2014.85	8635.03		14382.1			6950.8	145.978	11234.3			4079.79	3721.25	2348.22	15637		1314.01	5104.3	3190.36		926.376	1077.36	3059.16	2655.06	13541.6
47		9651.59	6934.11	11578.3	12957.8	1194.09	14314.6	7112.82	1562.77	2300.42	2230.05	3767.08	4002.43	742.413	2120.08	9594.51	9673.33	10943	7141.69	11915.7	8488.54	110.539	11768.5	2662.17	2416.24	3104.44	2852.06	1914.06	13266.9	7059.41	1642.29	3028.7	2836.41	3530.18	746.609	1299.64	2165.34	2568.54	12709.5	4309.93	9125.26	3677.78	10094.8	5085.11	13705	9858.16	3237.96	20506.8	5716.47
48		8033.29	5627.11	10882.3	10760.3	598.287	13821.2	5974.09	1366.02	1968.21	1564.44	3240.55	3379.98	736.121	1920.98	5122.94	7741.63	9270.83	6055.34	11178.1	7712.88	95.2537	10921.5	2402.11	1710.43	2498.66	2380.47	872.444	12511.6	6106.03	989.617	1951.13	2477.94	2941.44	620.875	1550.86	1669.23	2301.09	11035	4622.28	8402	2791.99	8622.63	3538.81	12281.4	8853.95	2197.05	18021.9	4593.3
49		7978	6687.39	10752.8	9243.92	583.831	15209.3	6285.85	1520.7	2484.89	1768.74	4754.88	3364.41	2602.97	2158.91	4316.28	7860.64	8861.92	5559.86	10942.9	7760.76	145.663	10912.4	2664.04	2238.06	2710.07	2615.88	915.949	12734.4	6131.32	1583.38	1814.43	2573.55	2762.77	2308.23	1187.69	2055.2	2731.57	9824.82	5357.01	8603.65	1685.97	8533.08	4065.4	12621.4	8664.27	2305.12	19017.5	4579.46
	Mean	8753.16	6913.45	12200.2	11336.5	963.771	14822	6806.66	1493.01	2767.04	1990.35	4349.09	4054.75	1551.8	1890.75	6601.04	8621.69	10915.6	6652.36	10664.7	7684.58	133.269	11015.2	2689.83	2027.15	3392.33	2871.15	1662.83	13450.6	7452.84	1276.42	2985.68	2633.21	3215.13	1631.59	1179.23	2261.24	2629.09	11325.5	4631.63	8456.29	3133.04	9328.11	4488.52	13087.2	10232.2	2551.35	19516.9	5496.42
	Standard Deviation	731.257	718.261	1531.02	1459.15	397.783	887.993	690.372	200.898	703.649	610.42	864.75	1167.93	951.643	273.031	2064.19	1826	1967.96	1093.73	1517.75	1272.46	27.2521	466.369	430.071	515.606	715.265	581.955	673.677	1193.36	2529.31	459.326	1186.83	345.596	365.205	990.657	220.501	527.465	177.601	1476.36	671.378	463.359	1340.19	2048.42	754.764	625.387	2029.05	437.125	1273.24	1097.09
50	OV1002 D4 Carbo	7500.92	6374.28	11960.7	11760.4	871.771	13513.4	5021.07	1062.31	3415.52	1926.52	3032.51	3024.23	420.985	2036.09	6004.16	7208.69	9617.45	5250.89	11937.1	6009.56	102.798	11148.2	2017.63	1723.52	2161.87	2933.15	1741.11	11617.5	9555.94	766.357	4752.81	2401.8	2248.74	533.88	982.453	1819.38	2375.7	10500.8	3607.76	7919.91	3141.19	8569.27	8549.92	12420.5	9216.9	2761.55	17190.1	10304.1
51		8831.44	6656.85	11755.1	11368.8	1310.97	14232.3	6011.58	1090.51	4282.73	1865.64	3695.73	3315.37	458.77	2137.33	6172.5	8680.78	9327.38	6648.62	12262.2	6945.1	106.284	9978.97	2609.49	2181.79	2464.07	2651.1	1412.6	13501.5	8959.02	1221.06	4192.68	2419.01	2888.25	725.072	1154.64	1694.36	2165.49	9799.3	4197.85	9005.46	4959.34	9567.11	9751.53	13588.8	10240	3413.24	19555.5	10033.1
52		15305.7	8881.43	15998.5	24047	2007.63	29833.2	13403	2686.56	8010.53	3671.19	7335.49	8249.31	3678.94	3921.52	17677.3		17370.9		20555.4	6548.47	229.063	14948.3	5566.62		4877.41	5439.84	2339.95	18487.8		1378.21	11591	4699.9			1763.47	6320.98	2758.86	16242.1	7417.61	17689.8
53		13491.9	6064.24	10940.7	15374.8	1447.66	17635.4	11685.8	1989.35	4722.13	2147.97	5228.8	7148.06	1885.61	2681.35	10665.9	10463.4	12284.9	8927.32	14965.6	9405.12	235.239	12599.5	3149.73	3040.32	2587.69	3557.2	1151.97	13751.6	10625.3	1583.55	7687.47	3219.58	3374.04	2913.84	920.173	3577.67	2129.13	12718.9	3613.13	11312.2	5153.88	18576.1	13588.5	17799.5	13503.7	7104.64	24641.4	10169.6
54		9495.62	6230.61	10054.8	10430.7	1356.54	13335	5717.53	1019.52	4539.58	1755.49	2800.6	3437.34	517.331	2391.45	7086.25	8573.55	8118.72	7952.1	14086.2	6399.4	133.634	11764.1	2805.1	2438.24	2000.09	2599.01	853.683	11956.6	9646.18	1397.33	3592.49	1955.94	2460.73	931.953	781.62	1674.14	2767.57	11782.1	5173.91	9671.17	2382.58	9647.39	5829.55	12333.5	9191.27	2939.62	16104	5630.74
55		9549.62	5574.6	10221.5	12253.1	1303.43	13500.8	6851.8	1426.71	5571.91	1764.35	4168.18	3937.91	1004.27	1927.52	5624.83	7544.89	9175.37	7739.31	12189.6	3708.6	93.8841	11177.2	2244.03	2522.62	2325.8	2984.14	808.975	12036.7	10497.5	1429.73	6434.42	2376.62	2412.06	1227.11	697.59	1800.02	2614	9887.8	3114.21	9449.65	4163.58	10062.9	7348.6	12702.8	9970.6		18469.4	7817.74
	Mean	10695.9	6630.34	11821.9	14205.8	1383	17008.4	8115.14	1545.82	5090.4	2188.53	4376.88	4852.04	1327.65	2515.88	8871.81	8494.25	10982.5	7303.65	14332.7	6502.71	150.15	11936.1	3065.43	2381.3	2736.16	3360.74	1384.71	13558.6	9856.81	1296.04	6375.14	2845.48	2676.76	1266.37	1049.99	2814.42	2468.46	11821.8	4520.75	10841.4	3960.11	11284.5	9013.61	13769	10424.5	4054.76	19192.1	8791.06
	Standard Deviation	3016.84	1160.04	2187.62	5105.08	365.49	6489.8	3522.91	667.875	1590.95	740.307	1689.89	2251.77	1278.91	740.048	4690.33	1272.04	3422.8	1404.41	3280.31	1826.62	64.9194	1707.06	1289.29	482.185	1069.68	1074.22	584.449	2568.58	696.796	284.16	2968.81	996.861	455.759	956.174	384.091	1868.28	286.538	2446.28	1584.83	3530.85	1185.77	4112.84	2941.06	2307.25	1781.9	2051.76	3312.64	2041.28
56	OV1002 D4 Carbo/Tax		9790.96	18600.7		1382.37		9080.51	2405.55	5681.61	2700.29	2996.85	6786.89	1121.89	3022.45	11430		12996.7			9369	308.874	14017.3			2818.14	3755.88	1250.56	16374.3		945.06	5495.84	4726.48			1415.1	2817.23	3319.18	11957.7		14148.3
57		10426	6485.6	10371.4	14231.1	2024.46	15752.9	6676.78	1264.95	5636.43	1684.88	3995.99	4789.87	1303.07	2551.47	10017.6	11296.1	10756.6	11155.9	14614.3	6288.77	114.302	13655.6	3476.14	3521.45	2531.61	3068.16	2292.6	12951.4	14902.9	3317.88	5499.31	2500.97	3587.61	1491.58	452.368	2378.37	3241.19	11668.7	4019.96	10682.3	5957.2	12628.6	13251.5	17832.8	13481.3	7157.8	22238.9	11530.9
58			7753.65			3159.5				10699.9	4110.82	6772.77	10217	1080.79	3016.65	15369.7		17698.8			3110.21	348.46	12262			4791.48	6466.4	4084.93	21736.2		4064.45	15755.8	7424.88			1577.64	3393.3	7240.44	16424.7
60			6232.2	11458.4	18513.6	1378.76	17218.1	10048	2600.96	9401.98	2308.12	6732.75	4309.44	1882.49	2026.72	10868	6086.55	13994.2	9354.49	16755.8	3199.16	151.249	12309.8	4687.72		4904.24	5172.68	2666.64	16680.5	8930.69	2716.18	12281.1	3427.7	4184.16	6485	772.549	2799.69	2390.69	11535.4	4435.71	10773.6
61		10454.4	6209.24	12322.2	13059.9	1662.85	14373.2	6775.23	1300.58	6350.91	2320.76	4885.77	3448.8	2851.56	2560	7906.99	7143.98	11686	7757.06	13919.2	3910.36	120.973	11635.6	2836.4	2154.49	3445.74	4185.49	1807.73	13318.1	10379.2	1711.98	8323.55	2900.98	2830.49	2034.17	681.145	2860.6	2790.75	10470.7	3316.21	9593.2	6678.44	10217.8	12205.7	13531.7	9923.01	3632.14	18886.9	11275
	Mean	10440.2	7294.33	13188.2	15268.2	1921.59	15781.4	8145.13	1893.01	7554.16	2624.97	5076.83	5910.4	1647.96	2635.46	11118.5	8175.55	13426.5	9422.47	15096.4	5175.5	208.771	12776	3666.75	2837.97	3698.25	4529.72	2420.49	16212.1	11404.3	2551.11	9471.12	4196.2	3534.09	3336.92	979.76	2849.84	3796.45	12411.4	3923.96	11299.3	6317.82	11423.2	12728.6	15682.3	11702.1	5394.97	20562.9	11403
	Standard Deviation	20.0669	1533.28	3695.57	2870.96	740.84	1422.7	1686.07	709.299	2342.1	906.934	1669.53	2701.53	745.156	411.817	2727.56	2753.73	2688.71	1700.41	1478.51	2673.8	111.215	1011.98	940.263	966.592	1101.02	1324.54	1071.39	3527.37	3115.26	1243.88	4480.19	1990.45	678.42	2739.79	489.19	361.015	1961.17	2312.9	565.892	1973.55	509.992	1704.67	739.506	3041.35	2516.07	2493.02	2370.23	180.945
62	OV1002 D7 Ctrl					1180.29				3361.07	2880.5	5712.63	6916.92	517.403	3843.69	15499.3					8941.22		11547.2			138.126	4940.85	2788.44	18666.8		2152.45	7620.16				1284.42	3275.07	2773.44	13144.8
63		8600.07	5112.54	9974.52	12883.9	778.022	16817.9	6771.19	1597.54	1726.03	2070.03	2276.28	3255.55	512.862	2813.91	5504.25	8323.59	13378.9	6315.22	9792.61	7141.99	524.253	12858.8	2254	1722.78	1591.85	2872.41	1172.68	14222.9	3242.81	1106.46	3829.05	2893.93	2315.57	987.468	651.783	2289.42	1709.5	13566	4435.39	9176.38	4385.52	14746.3	6757.47	13387.1	9647.68	2363.22	16076.4	4555.1
64		9025.33	5905.13	10753.6	13230.5	728.215	16330.5	7282.38	1666.34	1736.71	2323.55	3407.18	4101.8	746.902	3078.32	8021.35	10070.5	10977.6	7180.65	11485.7	8253.74	1190.26	12566.6	2751.9	2184.59	1784.02	2489.37	894.301	13644.5	5006.28	1165.92	2688.14	2686.78	2850.81	1028.99	1078.37	3643.69	1869.12	11148.3	4105.33	9618.49	3578.99	12008.5	5758.52	14155.3	10138	4098.32	19098	5395.28
65		10086.8	7955.38	11280.8	16206.2	949.801	17648.7	9940.27	1622.51	2306.12	2275.4	3990.45	3886.67	1274.7	2509.68	7378.58	15316.9	13612.2	11636.2	12538.2	9509.41	415.935	10712	3401.88	3506.72	2449.24	2411.27	1669.04	14192.8	9888.77	1946.89	3975.79	3016.2	4724.33	2081.84	1095.7	2146.89	1731.38	10762.8	4948.42	10423.1			12107.8	25268	15259.7	7202.34	30646.1	10850
66			9812.73	16512.1		608.689				3399.97	3145.86	6633.83	5381.53	3565.07	2872.68	12000.5		18654.8			7357.26	279.324	13049.9			3063.11	3271.67	1629.78	18804.2		3159.57	5260.85	4544.47			1537.57	2951.38	2706.58	13099.2
67		7831.71	6616.98	10919.4	11938.8	569.159	16460.2	6196.04	887.749	2269.23	2483.25	1683.17	2795.1	585.711	2307.36	4694.38	8252.65	9745.65	6534.89	11099.3	7879.03	184.129	10929.5	2309.66	1629.79	2159.12	2452.85	1559.8	12338.9	6211.42	762.327	2533.57	2394.08	2537.26	573.53	1247.72	1770.68	1991.43	11244.9	4046.78	8468.07	2479.41	6700.08	3274.85	12709.8	8955.23	2366.09	17947.2	4867.19
68		8415.12	6681.19	12352.2	11002.9	614.009	16155	6214.09	951.449	2029.27	1357.61	922.359	2421.13	768.979	1891.06	3992.34	7620.43	9071.9	5568.22	10691	9319.17	201.71	11045.3	2244.18	1773.7	1675.56	1767.15	824.988	12309.6	5267.19	1412.93	2256.3	2318.72	2832.81	613.366	956.183	1356.07	1737.86	10215.2	4231.76	6540.06	2035.16	7263.01	3005.04	11342.9	8044.16	1831.65	16222.2	4576.09
	Mean	8791.8	7013.99	11965.4	13052.5	775.455	16682.5	7280.79	1345.12	2404.06	2362.31	3517.99	4108.39	1138.8	2759.53	8155.81	9916.81	12573.5	7447.03	11121.4	8343.12	465.935	11815.6	2592.32	2163.51	1837.29	2886.51	1505.58	14882.8	5923.29	1672.36	4023.41	2975.7	3052.15	1057.04	1121.68	2490.46	2074.19	11883	4353.54	8845.22	3119.77	10179.5	6180.73	15372.6	10409	3572.32	19998	6048.74
	Standard Deviation	841.42	1663.29	2358.66	1965.13	220.967	592.31	1552.99	389.874	704.866	577.497	2097.86	1573.58	1101.47	621.008	4196.76	3153	3507.53	2411.59	1011.36	940.624	378.049	986.945	499.101	780.337	908.945	1015.99	663.138	2745.74	2462.95	815.459	1898.82	815.197	960.792	609.604	278.711	828.791	465.727	1347.04	364.39	1470.83	1064.49	3864.94	3680	5627.41	2823.5	2202.31	6083.44	2705.32
69	OV1002 D7 Carbo	9108.65	6534.94	11208.3	13776.6	1745.74	14293.1	7375.5	1036.24	4676.18	2685.52	3663.91	2657.24	1900.32	1353.79	7267.19	8278.8	9785.46	6391.2	11402.7	6652.25	197.823	9716.76	2700.44	1668.13	2651.18	2811.36	1236.79	12150.2	10066.2	1782.45	6802.98	2310.74	2526.66	1277.15	596.463	1766.1	1483.39	10600.9	3600.99	8353.94	4029.6	7485.94	5817.71	10299.6	8766.33	2225.76	15670.4	8161.73
70		7645.93	4557.4	11458.4	13177.5	1692.8	13691.5	7735.78	1243.59	4751.04	1910.62	2774.04	3418.23	1238.43	1281.08	8640.92	10288.7	13790.3	10216.8	12406.6	4442.02	139.712	13979	3066.17	2221.25	2099.69	2693.26	2177.21	12394.6	9598.35	1449.6	7389.92	3107.66	3082.37	827.044	534.075	2905.86	1578.89	13136.6	4067	9201.41	11501.1	13975.7	8833.7	16407.4	12387.5	3742.13	19303.5	11581.8
71		8162.93	5274.81	11477	11226.2	785.325	13562.9	5838.17	1488.84	2779.61	1890.16	3398.52	2101.03	1066.94	1228.28	4965.65	6783.8	11415.5	9456.45	11037.8	5329.89	142.043	9659.81	2551.75	1350.97	2370.8	2285.26	1798.44	12857.9	5267.68	2090.65	1985.98	3286.93	3363.52	694.39	706.901	2658.1	2382.59	11256	3844.18	9236.09	6504.94	10204.5	5481.96	14400.9	10230.9	2962.99	17848.2	7790.32
72		11161.7	4815.09	12233.1	15903.7	2387.3	18778.9		2108.64	5424.86	2820.55	5658.77		705.289	1896.24	14396.3	11424.5	16132.1	12006.7	14788.1	5708.98	179.243	14166.2	3910.73	2332.55	2685.07	4145.59	1827.77	15472.5	10072.8	2539.57	11008.5	4261	5043.25	2051.42	752.801	4247.85	1825.52	14192	4679.69		12329.8	16443.9	9970.63	16614.4	15306.1	6070.63	21988.4	12329.1
73		10266.9	7026.23	13209.5	14708.2	1310.54	17281.6	7970.51	1179.34	3433	2563.92	2975.66	3814.61	1283.65	2041.82	5820.56	10255.5	12692	8403.64	12456.9	10897.7	348.666	13361	2573.81	2112.37	2489.14	2861.51	1689.36	13522	9436.18	869.342	5220.56	3385.54	3299.9	675.495	839.147	3171.23	2236.72	11474.5	3655.78	10565	6996.31	10765.9	4931.61	14917	11041.6	3328.3	19347.4	7539.91
74		10544.5	5568.1	10818.8	12699.5	1873.14	14494.7	7234.66	1867.52	5060.92	2771.85	4194.3	2934.6	1608.63	2379.14	6542.18	8583.36	12891.8	8277.72	12784	5860.56	341.812	12780.8	2208.54	1811.56	3577.79	3970.21	2060.69	13889.9	8916.63	2182.87	8179.69	4149.06	2948.33	1246.42	514.967	3179.74	2210.65	9758.34	3238.6	9902.94	6127.38	11402.1	6967.17	14304.5	10185.2	2526.38	16959.7	9937.76
75		13601.4	6613.8	12384.7	14651	2312.91	17504.1	9381.88	1967.79	6008.13	4566.64	6476.39	3547.59	1811.4	2583.79	10851.3	9234.41	14429	8287.26	13013.3	4816.26	841.733	13333.8	2853.59	2105.21	4347.6	5103.66	2707.71	14887.2	12591.9	5235.4	9799.46	5213.29	3779.44	1964.2	693.879	2933.97	2482.38	14900.4	3743.42	11717.5	9738.74	14249	8771.09	17480.9	11803.5	3354.01	23185.3	12570.5
	Mean	10070.3	5770.05	11827.1	13734.7	1729.68	15658.1	7589.42	1555.99	4590.53	2744.18	4163.08	3078.88	1373.52	1823.45	8354.88	9264.16	13019.4	9005.68	12555.6	6243.96	313.005	12428.2	2837.86	1943.15	2888.75	3410.12	1928.28	13596.3	9421.39	2307.13	7198.16	3673.46	3434.78	1248.02	662.605	2980.41	2028.59	12188.4	3832.81	9829.48	8175.4	12075.3	7253.41	14917.8	11388.7	3458.6	19186.1	9987.3
	Standard Deviation	2015.11	961.204	821.063	1536.68	557.121	2131.39	1150.48	425.471	1123.93	893.316	1400.15	637.33	426.494	549.07	3296.25	1543.12	2058.5	1775.76	1218.64	2174.79	249.022	1925.97	543.129	348.212	790.728	1013.36	456.29	1248.93	2176.83	1400.54	2986.63	944.451	807.748	573.108	118.978	738.094	397.579	1918.03	450.62	1186.16	3063.92	3004.2	1951.75	2367.76	2093.73	1262.64	2676.85	2192.82
76	OV1002 D7 Carbo/Tax		8868.49	15529.9		1853.82		10768.1	1683.05	6631.03	5225.72	7398.12	5804.4	1148.64	2628.56	13967.9		15962.8			6914.22	256.19	11961.2	5922.66		3818.7	4137.87	3167.76	15818.3		2518.52	10049.8	3776.66			1175.09	3594.18	2828.53	14362.1	7537	11922.4
77		11725.3	5960.12	10445.8	14908.3	1425.98	19052.3	8858.17	1940.31	3632.17	3811.75	5487.22	5714.28	831.562	2514.28	11206.4	9465.19	13549.3	6452.75	12888.6	8907.44	462.858	14084.2	2370.99	2035.11	1885.46	2709.09	1046.46	14937.8	8167.21	1259.06	10319.2	2895.26	2207.12	1083.87	969.192	5118.18	2177.66	13208	2612.21	10372.7	5101.12	10605.9	6274.17	13407.1	9937.63	4092.43	18130.6	8519.09
78		10213.1	6963.85	12586.1	14031.2	1581.43	17862.1	8702.99	1525.2	4708.49	4717.75	4470.34	5453.12	922.542	2490.31	11263.3	9125.96	12414.9	7923.15	13384.9	9146.72	128.966	12399.4	3047.59	2187.6	2567.68	4015	1774.63	15012.6	7213.99	1080.82	7377.58	3153.18	3152.69	772.274	1015.43	3754.49	2941.56	13809	3256.74	12564.8	5208.65	13097.8	9615.08	15113.6	12285.7	5788.17	22621.3	11137.5
79		11453.9	7952.8	13921.2	18540.7	1183.46	21673	7874.13	1588.33	6367.48	5089.46	5822.52	6052.19	1823.76	3358.13	16264.1	13761.6	16458.3	11956.1	16668.1	8968.75	135.745	14531.3	4081.67	3270.4	2481.39	5463.49	3251.73	17599	14646.6	2834.91	9847.19	3503.96	3901.24	1667.65	1109.27	5646.98	2791.27	14640.5	3726.54	11774.5	14249.2	17077.8	11437.6	19233.8	14552.5	6113.8	23622.2	15364.8
80		8768.72	6219.43	10645.4	10891.5	2014.78	14819.4	6591.52	1210.46	3398.58	2463.91	3517.6	3415.65	591.267	2719.73	8233.7	8960.24	11085.2	7011.93	11663.5	7599.45	144.254	12847	3023.26	2181.94	2331.37	3174.41	1302.97	12501.5	7233.79	1473.33	5431.54	2416.46	1612.48	948.86	705.848	2647.29	2212.69	12008.3	4806.1	9568.79	4294.14	9871.86	4729.14	12205.7	9567.13	2135.68	14816	7569.49
81		8740.13	6636.68	11040.4	11279.4	2001.84	14169.9	6616.09	1112.2	4324.92	2055.39	3592.64	3902.87	714.332	2759	7973.05	9279.5	11118.3	5788.23	10961.6	7327.69	175.331	13882.2	3386	2547.95	2414.34	3072.19	1983.05	11517.5	10043.3	1353.43	5909.6	2373.24	1746.64	1140.77	601.494	1918.7	2553.66	13396.6	4251.64	9523.07	7681.87	11197.3	7277.32	13298.3	10090.4	3054.53	16511	10842
82		11093.2	5686.7	10309.9	12559.4	2314.99	13835.1	8597.71	1798.61	3608.23	1673.35	4545.91	6501.18	1352.43	3256.32	13126.5	8903.31	11766	5585.79	13135.5	8168.61	163.674	14727.8	2776.91	2782.44	2416.47	3706.78	3083.04	13027.6	9307.04	2354.57	7752.77	3168.71	2023.61	1794.34	615.726	4129.72	3027.89	12731.3	3097.27	10194.7	7254.52	11019	5722.31	13484.7	9783.67	4776.54	19079.5	8504.36
	Mean	10332.4	6898.29	12068.4	13701.8	1768.04	16901.9	8286.96	1551.16	4667.27	3576.76	4976.33	5263.39	1054.93	2818.05	11719.3	9915.97	13193.6	7453	13117.1	8147.56	209.574	13490.5	3515.58	2500.91	2559.34	3754.12	2229.95	14344.9	9435.32	1839.23	8098.24	3041.07	2440.63	1234.63	884.577	3829.93	2647.61	13450.8	4183.93	10845.9	7298.25	12144.9	7509.28	14457.2	11036.2	4326.86	19130.1	10322.9
	Standard Deviation	1324.49	1145.67	2020.31	2830.19	390.643	3146.92	1448.48	300.243	1333.45	1502.24	1373.92	1151.19	425.596	349.409	3009.62	1895.27	2230.45	2364.41	1974.48	889.219	119.597	1085.02	1186.62	467.003	597.167	915.852	929.112	2108.9	2790.44	707.115	2014.13	523.069	898.475	406.88	239.279	1301.53	342.351	916.028	1651	1225.06	3651.93	2643.57	2544.33	2518.23	1987.64	1549.57	3430.45	2845.9
83	OV1002 D14 Ctrl	10760.3	6440.44	9640.68	14988.1	1149.95	17203.2	8097.8	806.31	3504.96	1089.88	3152.28	4325.72	755.806	1927.81	12079.9	6572.4	9632.74	5548.88	14541	4717.12	126.304	13572.3	2613.72	2622.87	3225.58	3314.51	1707.19	14955.4	6859.08	1493.47	4984.3	2368.63	2816.89	992.774	369.408	2383.42	3434.04	12415.6	2810.23	9780.99	7532.81	11887.1	7164.91	13224	10174.9	4466.78	18390.1	8033.44
84		9751.34	7747.5	10248.4	10445.9	1027.05	14870.5	6724.2	1596.18	2547.18	813.886	2808.49	3114.91	998.157	2106.19	7354.39	7311.2	7536.91	5979.05	13128	9722.08	160.485	12843.5	2573.97	3105.8	2835.7	2687.12	736.374	13441.1	6422.27	1102.51	2326.55	3019.15	2241.35	839.203	421.873	1361.75	3038.42	12571.2		8646.73	2411.81	8729.22	4112.69	11403.5	7987.1	3341.13	15192.2	5472.78
85		9952.39	8302.59	11000.3	11322.8	956.69	17387	7719.03	1462.98	3053.11	843.252	3574.36	2574.01	3237.31	1869.48	6857.47	8258.31	7632.39	7491.2	13746.8	6895.05	312.021	14080.4	2994.28	3188.34	4474.19	2615.57	1224.49	13482.4	8794.07	1606.97	2797.32	3058.75	2928.09	2727.06	370.325	1858.7	2028.91	11483.9	4116.45	10003.7	2402.2	9146.57	5666.43	12127.2	8626.95	3193.2	16733.6	7565.93
86		11120.2	7541.3	10957.8	13853.6	1029.53	16532.5	8099.18	1483.06	3805.84	1162.18	3698.45	2929.32	1217.8	1899.89	6999.75	7780.42	10515.3	5684.53	13987.9	7601.18	196.893	12987.3	3132.72	2422.46	3319.6	3357.02	2027.87	14512.9	8919.98	1533.67	4386.68	2697.42	2871.94	1306.06	454.582	1619.36	2849.42	12194.4	3472.38	9396.86	6516.65	13422.8	6891.93	14333.5	11688.1	4695.59	18573.2	9695.69
87		8810.98	4965.82	9409.38	12274.4	622.239	14920.2	6553.73	1616.94	2059.12	914.534	4129.53	1996.47	1268.52	1724.1	7678.62	5068.73	9295.62	4184.76	12904.3	9020.97	89.5089	13458.8	2614.82	1510.08	2886.74	2766.96	2166.26	13240.1	3929.96	1154.92	2097.09	2585.48	2254.56	1524.48	414.118	1818.03	2184.47	10296	2691.55	8293.56	1330.65	5889.8	3837.74	10596.8	8466.56	2160.71	14759.1	4840.82
88		9814.65	7882.81	12775.3	11988.9	2093.51	16568.8	8205.76	1585.68	3921.77	2190.54	5833.26	4490.77	1523.75	2677.21	16700.3	8146.52	11997.1	5370.68	14140.5	8335.21	115.304	15569.3	3369.98	2438.5	4907.37	4275.33	4217.75	15569.1	6401.58	4126.42	4242.03	2498.8	2563.58	2601.51	608.713	2641.74	3742.07	13876.5	2824.77	11018.4	4468.91	9143.76	4064.82	12380.5	9777.78	2518.41	17653.8	6216.36
89		12803.6	6027.08	10121.8	10848.2	774.32	24127.9	12100.1	5464.27	4298.77	2516.86	6760.4	4439.14	4864.46	2366.89	4710.56	5953.01	12041.9	6038.86	13279.4	11619.2	118.771	10247.8	3633.55	2006.35	4886.07	5716.44	1423.95	17014	5602.84	1264.1	4299.37	4956.3	3002.12	8985.57	676.208	3340.8	3626.03	13776	4131.87	13848.8	1436.26	8780.11	5104.52	13127.1	8391.99	2403.8	19541.9	5959.55
90		14821.6	10656.1	13061.1	16218.3	872.546	20965.5	13023.4	2683.49	3312.7	3437.66	7976.68	5540.36	4132.71	2497.93	12973.7	8255.21	12204.2	7181.1	13352.8	12081.7	149.663	13996.6	3587.35	2513.65	4876.15	3382.31	622.289	16610.6	7709.46	1186.84	3437.8	3877.25	3104.22	3840.57	665.655	4809.07	2246.73	12423	3513.7	11368.9	3500.79	14870.5	7900.14	15294.2	11809.8	4508.44	19903.5	7673.56
	Mean	10979.4	7445.45	10901.8	12742.5	1065.73	17822	8815.39	2087.36	3312.93	1621.1	4741.68	3676.34	2249.82	2133.69	9419.34	7168.23	10107	5934.88	13635.1	8749.07	158.619	13344.5	3065.05	2476.01	3926.43	3514.41	1765.77	14853.2	6829.9	1683.61	3571.39	3132.72	2722.84	2852.15	497.61	2479.11	2893.76	12379.6	3365.85	10294.7	3700.01	10233.7	5592.9	12810.9	9615.39	3411.01	17593.4	6932.27
	Standard Deviation	1955.94	1711.51	1364.79	2071.03	446.741	3175.43	2407.9	1457.45	741.457	976.526	1883.05	1198.32	1590.63	341.81	4046.32	1192.94	1908.39	1040.67	561.95	2436.27	70.0665	1509.48	438.523	545.752	942.28	1039.31	1135.26	1457.56	1658.99	1005.12	1067.77	876.096	332.336	2681.6	130.754	1134.93	680.373	1159.34	610.95	1780.22	2309.51	2928.18	1573.56	1525.56	1506.92	1027.89	1900	1592.98
91	OV1002 D14 Carbo	9375.78	6654.47	12557.9	13115.9	1095.35	16980.4	8148.2	1177.68	3879.07	4363.65	3499.43	3903.45	447.133	2721.37	9763.71	6633.73	11946.7	6640.35	14499.4	9434.23	199.084	15158.7	2378.51	1754.15	3898.31	3931.94	2825.32	13975.4	7799.16	1596.53	4048.28	2208.65	2613.4	721.88	1017.89	2084.86	2427.18	13421	2807.66	8489.74	7294.93	8804.7	7114.41	12848	10661.2	2603.92	19648	8858.49
92		14466.1	6410.28	11337.5	15546.1	1202.57	19352.2	10720.1	1895.84	4488.13	4036.73	6691.92	5824.24	910.477	1866	13205.2	8785.6	14879.2	7840.79	12437.6	6283.9	133.371	14205.3	2792.53	2964.7	4782.76	4013.48	2597.7	16438.5	7447.99	2210.2	7943.84	3841.45	3968.95	1745.73	505.454	4193.86	2774.39	15170.6	3387.01	10700.1		19775.8	13787.6	18639.7	12336.3	5181.07	24038.9	12284.6
93		10175.8	7705.63	12272.1	14832.6	1084.24	19307.7	8572.96	1654.36	3613.81	2876.95	3702.07	5439.19	868.429	2307.92	10487.9	8192.89	13984.8	6541.11	14011.2	5995.36	859.113	13625.2	2220.36	1886.31	3067.19	3739.6	1564.3	16192.7	6905.8	1777.46	8639.27	2976.55	2740.34	587.683	660.058	4037.05	2467.7	14462.9	2324.57	11112.5	3089.41	8654.27	6430.23	14159.3	10907.8	3914.25	21596	7107.9
94		9015.36	5833.43	11999.6	16475.8	1194.08	18989.8	8613.76	1222.71	3260.48	2790.73	3681.04	4794.53	754.043	2321.87	12744.3	8079.21	14211.7	6653.73	13607	6868.55	253.863	14651.8	1885.41	1919.86	3292.96	3858.76	1881.78	16386.6	6071.33	2121.71	8821.46	2906.85	2733.6	521.584	486.609	4478.08	2725.01	13868.2	2258.13	9688.31	5439.88	10673.4	6951.14	14095.7	11109.5	3761.09	19785.3	7195.37
95		14995.8	8771.74	13843.5	14763.2	1456.14	22357	12622.2	3420.11	4563.64	3597.12	7508.88	5246.4	1758.31	2328.92	12945.1	6092.37	14820.9	5537.7	14611.5	3187.62	192.119	13995	1727.58	2000.25	3655.39	4133.14	3082.15	16543.9	3884.29	1494.86	10605.4	4256.48	2988.89	1115.27	539.942	3014.25	2049.04	14232.8	2963.38	13058.8	9201.85	12062.6	8420.93	13174	10659.2	3467.66	21706.5	7007.07
96		13805.5	9503.8	15034.2	16191.8	941.937	19748.4	10690.3	1635.17	4239.99	3364.73	6123.02	6945.92	2009.53	2196.51	14091.3	10323.6	15071.6	10236.9	15509.4	10780.3	142.933	14898.8	2683.17	2186.56	5152.18	3822.57	2499.78	15940.5	8739.03	1481.17	6754.56	3661.2	4328.1	1541.23	641.296	4185.59	2409.64	14252.6	3379.54	10582.9	11258.4	13560.7	7862.32	16894.4	12685.6	3314.55	21021.3	10210.5
	Mean	11972.4	7479.89	12840.8	15154.2	1162.39	19455.9	9894.58	1834.31	4007.52	3504.99	5201.06	5358.96	1124.65	2290.43	12206.2	8017.91	14152.5	7241.75	14112.7	7091.67	296.747	14422.5	2281.26	2118.64	3974.8	3916.58	2408.5	15912.9	6807.93	1780.32	7802.13	3308.53	3228.88	1038.9	641.875	3665.61	2475.5	14234.7	2853.38	10605.4	7256.89	12255.3	8427.78	14968.5	11393.3	3707.09	21299.3	8777.32
	Standard Deviation	2736.21	1438.91	1355.54	1215.55	172.11	1725.11	1743.06	824.112	514.563	624.946	1780.54	1018.93	615.212	274.753	1691.48	1520.78	1159.04	1639	1041.26	2692.2	278.901	580.866	424.113	438.358	828.922	141.44	576.504	972.812	1686.49	318.154	2227.41	746.764	731.625	515.655	197.397	924.182	260.842	587.327	491.887	1523.35	3180.63	4139.45	2718.21	2294.34	888.86	854.031	1603.47	2134.71
97	OV1002 D14 Carbo/Tax	15317.4	9889.4	21056.4	22915.2	1922.16	26456	11266.2	2192.23	6427.2	4744.87		9405.54	897.955	2606.9	22279.1	13260.6	17356.9	17165	23440.6	12134.1	462.637	15223.7	5268.47	2908.15	5463.96	5851.73	2830.57	18591.2	14538.5	2012.07	10779.4	4626.69	6537	1636.25	874.726	5233.13	3402.97	16594.1	4616.86	14987.3
98		10374.4	7882.93	12042	14743.3	1490.78	15805.2	6837.15	1135.42	3711	2311.28	3104.76	5894.7	500.873	1235.71	11013.9	7545.59	14230.4	10268.8	12655.3	9728.62	234.132	14496.6	2759.59	1594.74	3918.73	3311.44	1896.64	14954	8686.03	1508.98	8293.44	3787.44	3717.93	386.061	583.216	4187.88	2745.17	14483.1	3965.24	8366.37	8194.8	10147.5	7040.55	14268.9		3829.15	21040.8	7691.34
99		11822.7	8675.57	13342.2	15458.9	1281.97	17580.8	9385.11	2102.1	3739.75	2414.35	4611.72	5172.12	1414.39	1694.64	12751.7	7130.15	13771.1	9227.41	13953.3	9603.86	166.578	15276.1	2340.16	1857.36	3888.16	3438.24	1692.5	15683.5	7587.82	1155.19	6729.04	4604.74	3168.13	629.394	869.585	4979.55	2543.06	14148.2	2504.02	9049.86	3016.16	6130.31	5582.68	13009.1		4204.31	19849.7	7423.48
100						2300.46				7694.08	6402.72			3600.31	2221.09	21748.3					13707.1		18910.9	8499.08							2108.81						8065.34		23452.8	7655.91
	Mean	12504.8	8815.97	15480.2	17705.8	1748.84	19947.3	9162.83	1809.92	5393.01	3968.3	3858.24	6824.12	1603.38	1939.59	16948.2	9312.11	15119.5	12220.4	16683.1	11293.4	287.782	15976.8	4716.83	2120.08	4423.62	4200.47	2139.9	16409.6	10270.8	1696.27	8600.63	4339.62	4474.35	883.903	775.843	5616.47	2897.07	17169.6	4685.51	10801.2	5605.48	8138.88	6311.62	13639		4016.73	20445.2	7557.41
	Standard Deviation	2541.11	1010.58	4872.71	4525.64	454.197	5706.17	2222.89	585.869	1993.9	1973.99	1065.58	2264.58	1382.82	599.998	5895.92	3425.79	1951.25	4313.72	5888.06	1986.27	155.15	1988.12	2833.67	695.004	901.094	1431.44	606.782	1924.27	3736.53	446.38	2042.58	478.334	1807.33	662.818	166.839	1692.18	449.63	4326.52	2168.38	3641.37	3661.85	2840.55	1030.87	890.809		265.28	842.278	189.406
101	HOX 424 D0 Ctrl	7050.59	6690.98	8675.94	7786.09	633.225	15619.1	4741.36	663.56	1350.45	2109.34	3375.59	5749.11	818.65	855.782	2569.41	1505.29	5513.85	3286.27	9827.76	141.293	103.782	5223.44	1619.54	834.845	1969.5	2102.26	574.802	10111.8	1703.53	2284.46	1747.05	1669.8	2004.72	632.781	237.017	3300.56	952.184	5724.17	3806.23	5577.63	3433.05	5178.65	2713.64	7003.35	5536.53	536.188	10307.5	2408.47
102		7325.69	7139.98	9453.82	8555.59	816.511	18830	6026.05	1058.61	1769.44	3045.99	4609.83	6829.82	1634.02	1807.26	6880.93	3820.64	9625.95	7564.25	13240.9	144.105	122.348	7502.71	3102.56	2095.54	2931.24	2640.47	685.479	14338.6	2859.07	4331.45	2537.86	2003.86	3604.54	1549.65	465.873	4317.4	1462.42	10890.4	4475.79	7633.22		17788.2	6942.46	15491.8	12828.7	1338	15525.4	4491.17
103		10879.4	7050.03	10699.4	11496.4	912.992	18249.1	7443.03	898.972	1299	3401.81	4956.62	6860.39	1348.16	2373.75	7259.01	2392.26	9546.84	4313.46	12626.4	142.098	94.1259	8745.23	2386.69	1955.13	3220.32	3472.95	582.791	13612.3	3300.35	5465.53	2954.46	1644.49	2529.34	1306.88	377.142	6572.29	1258.99	10280.9	3817.89	7970.13	4000.25	8095.08	5115.32	11383.7	7177.28	822.966	13674.1	2988.7
104		11021.2	6523.48	11349.3	9568.97	1054.49	22591.3	8587.22	1627.26	2676.14	4612.19	6963.47	9274.19	1283.4	2667.42	10037.4	2588.6	11093.8	4629.04	13551.4	172.201	141.84	7840.43	3465.44	2177.54	4250.63	5001.66	682.622	18790.2	3060.2	2944.04	3559.61	2699.38	3700.05	2323.46	660.641	5534.92	2239.49	13161.8	3689.6	9076.81	3460.88	10894.5	6275.4	11000	7877.48	1584.54	16048.1	2612.59
105		6559.22	6147.74	8769.76	7927.96	635.9	16610.9	5352.01	1226.78	1282.28	2885.96	5581	6431.13	2032.47	1118.31	2891.39	3272.66	4901.18	4120.15	12197.1	135.947	95.5415	5163.89	2380.38	2081.6	2497.21	2756.43	489.851	10793.8	1872.02	2807.29	2083.21	1804.96	2302.85	2211.01	291.314	2945.37	915.753	5846.3	3830.27	6996.14	4545.18	8688.22	4979.75	10103.9	7097.64	884.778	12571.6	3496.71
106		16339.9	6777.59	11417.3	17498.8	644.125	25519.6	11712	2153.3	1944.19	2761.42	6381.72	8398.44	1804.53	1606.5	5778.38		10395.7		16427.8	142.056	103.119	7292.45	5158.31		3544.99	4111.74	474.385	12865		2540.73	2924.69	2760.37	6054.81		655.157	4476.03	1196.35	10248.5	5630.01	11888.7
107		10253.2	8154.35	10332	13449	984.111	22694.4	6930.41	1016.71	1314.74	3152.15	4921.26	8529.87	814.237	1655.55	8398.39	5289.34	10607.5	7371.07	14820.1	139.215	110.052	7967.19	3763.83	3445.98	2179.45	2956.09	529.243	13169.6	3839.2	4511.34	3109.3	1981.48	3511.14	1401.19	430.04	4131.27	1333.32	9592.35	5679.67	10343	9539.39	22391	12567.9	18832.9	14195.7	3599.79	23659.3	6498.75
108		6810.13	5789.79	8845.97	8661.02	448.906	17048.4	6302.29	689.535	1345.43	1500.56	5561.08	5756.05	870.61	1099.88	3757.63	1637.87	6193.66	3095.18	11239.6	101.804	87.8516	6321.87	2648.44	1783.82	1973.25	3488.91	573.797	10972.3	2139.31	3523.82	1574.19	2315.8	1868.98	851.915	289.548	4146.21	1103.83	5712.66	3407.26	7577.8	3448.41	5747.99	4464.09	7749.96	5160.8	853.63	11558.8	3199.99
	Mean	9529.93	6784.24	9942.93	10618	766.282	19645.4	7136.79	1166.84	1622.71	2933.68	5293.82	7228.62	1325.76	1648.06	5946.56	2929.52	8484.8	4911.35	12991.4	139.84	107.333	7007.15	3065.65	2053.49	2820.82	3316.32	574.121	13081.7	2681.95	3551.08	2561.3	2110.02	3197.05	1468.13	425.842	4428.01	1307.79	8932.12	4292.09	8382.93	4737.86	11254.8	6151.23	11652.2	8553.45	1374.27	14763.5	3670.91
	Standard Deviation	3341.78	711.659	1152.58	3392.66	208.708	3530.69	2204.74	503.671	492.968	915.128	1103.57	1338.13	470.86	632.647	2696.58	1328.05	2516.02	1829.88	2048.36	19.0481	17.5131	1310	1083.89	766.429	819.386	918.177	78.6598	2751.82	796.225	1117.64	702.044	438.181	1368.8	632.207	162.145	1163.4	419.041	2825.67	891.972	1992.39	2392.98	6463.32	3133.81	4203.95	3540.12	1042.07	4424.98	1420.14
109	HOX 424 D1 Ctrl	7362.76	5467.72	7658.77	8708.42	601.223	16461.9	5391.54	1085.88	1431.18	1428.37	4668.98	6061.63	1258.05	1121.88	4275.22	1910.15	5281.96	2330.32	10566	101.47	82.3181	5959.19	2682.59	1404.03	2022.89	3131.96	556.731	11402.1	2313.51	2297.92	2320.14	1365.65	1861.12	1062.79	265.369	2559.46	1163.13	5407.5	4618.08	6977.81	4766.25	7187.8	3776.31	7428.24	5924.26	1162.64	11640.7	3013.07
110		6685.02	4793.1	6204.04	6077.36	444.673	16537.7	5068.72	1141.24	1519.2	891.705	4769.43	6100.5	980.993	1260.48	4505	1540.76	5980.95	2382.93	10276.4	108.651	84.559	5800.28	2738.42	1641.34	1694.36	2750.01	702.596	11718.3	1683.15	2598.2	1032.58	1809.33	2151.02	1006.3	331.069	3073.51	1222.2	7523.74	4600.4	6829.26	2246.98	6118.09	3374.13	7150.27	5161.15	1241.03	10780.8	1470.4
111		8682.24	7260.55	8438.41	8321.11	895.238	16216.1	5382.74	573.201	1428.88	1096.54	3665.14	6120.31	379.605	1669.35	6642.16	1975.58	7321.32	2980.01	12098.4	107.454	85.8753	7471.59	2689.59	2327.22	2214.94	2783.95	1083.22	12042.2	2356.46	4675.73	2389.61	1871.41	1787.7	719.071	246.963	3712.56	1483.82	6981.88	3423.07	7283.3	4534.65	6836.02	3993.67	7550.87	5000.65	1324.89	12150.6	3095.33
112		15096.3	6548.33		18460.8	572.35	32928.5		3115.68	2806.19	1264.48	3860.99	9252.48	1268.38	1634.02	7465.27	5175.06	11986	14199.6	26585.1	138.548	239.851	9625.06	7885.91	4356.07	2759.55	4078.7	589.244	15448.5	5730.07	6272.98	1005.57	5178.63	6428.66		634.744	5032.81	2467.06	9476.28	7012.52	15863.7					15954.9	4160.65
113		9520.14	4786.76	8188.55	9377.19	551.22	16829.1	6827.97	887.838	2279.43	685.111	3630.88	6314.67	619.866	1306.38	4459.26	3060.09	6151.11	6061.5	12992.8	77.2358	84.3535	7266.66	3038.4	2556.66	1966.87	2551.61	710.169	12791.5	3209.5	3822.92	2023.14	3564.48	2712.45	1496.57	264.95	4114.71	1293.52	8206.71	3116.12	8760.32	5712.14	14446.5	6050.53	12277.1	7795.24	3013.26	17393.5	3381.26
114		7872.54	4765.16	8237.15	8292.72	624.774	16078.4	5491.48	580.113	1473.8	951.9	4033.2	5778.14	380.079	1417.52	5315.18	2082.66	6971.75	3222.81	11747.3	83.9574	81.521	7466.02	2634.63	2550.16	1529.58	3030.61	605.985	11044.1	2377.44	5132.18	1554.04	2168.18	1751.16	558.32	323.376	4196.17	1330.41	7232.39	3139.69	7748.87	3056.52	6960.65	4101.61	8016.63	5422.36	1642.11	12239.2	3089.54
	Mean	9203.16	5603.6	7745.38	9872.93	614.913	19175.3	5632.49	1230.66	1823.11	1053.02	4104.77	6604.62	814.496	1401.6	5443.68	2624.05	7282.18	5196.19	14044.3	102.886	109.746	7264.8	3611.59	2472.58	2031.36	3054.47	707.991	12407.8	2945.02	4133.32	1720.85	2659.61	2782.02	968.609	344.412	3781.54	1493.35	7471.41	4318.31	8910.53	4063.31	8309.82	4259.25	8484.63	7543.09	2090.76	12841	2809.92
	Standard Deviation	3052.84	1066.17	908.539	4351.19	150.809	6742.72	686.898	954.491	582.763	267.992	498.499	1308.58	411.388	215.955	1323.27	1348.67	2416.48	4620.46	6224.7	21.6522	63.7577	1378.66	2098.97	1040.63	432.099	543.023	194.02	1604.58	1448.18	1529.16	618.211	1443.91	1822.11	360.429	146.268	877.287	489.338	1350.51	1487.55	3476.58	1391.73	3453.77	1039.32	2143.04	4244.48	1225.3	2610.04	761.85
115	HOX 424 D1 Carbo	6020.68	5383.08	6750.95	6154.84	369.122	16961.9	4398.48	557.982	1259	1140.66	3589.95	5292.7	354.939	1022.66	3522.09	1943.56	5783.74	2657.43	11318.8	79.9116	79.9232	6852.11	2275.11	2492.5	1520.84	2387.77	566.767	11324.8	1981.65	4649.13	1030.09	1556.66	2043.57	571.53	179.567	2542.66	1140.84	5391.11	3193.2	6603.81	2802.48	7766.87	4152.14	7868.94	6113.4	1097.04	12809.2	1956.85
116		8211.94	5172.66	7605.63	8471.08	413.124	18382.3		2039.12	1985.17	1553.25	4505.27	6964.69	1295.18	1401.27	3943.48		4773.92			89.9634	97.1506	11748.2	3670.27		2046.23	2913.21	472.771	12383.8		5896.59	1772.33	2085.28			203.549	4005.77	1385.45	10675.8	4939.92	7061.77
117		8750.07	4574.03	7830.18	8458.73	345.285	18367.9	5742.47	900.489	1629.62	2260.39	4844.14	6283.2	930.602	1369.91	4539.56	1948.29	5575.01	3594.1	12202.3	99.7219	86.4985	6727.42	2472.72	1698	2339.25	2630.15	500.698	11752.1	1970.88	2353.08	1308.05	1985.17	2245.64	1063.4	336.332	4363.57	1253.14	7615.72	4047.91	8026.26	3055.5	6642.71	4086.4	7872.19	6005.43	1187.61	11944.9	2454.35
	Mean	7660.9	5043.26	7395.59	7694.88	375.844	17904	5070.47	1165.86	1624.6	1651.44	4313.12	6180.2	860.242	1264.61	4001.71	1945.92	5377.56	3125.77	11760.5	89.8656	87.8574	8442.59	2806.03	2095.25	1968.77	2643.71	513.412	11820.2	1976.27	4299.6	1370.16	1875.7	2144.61	817.467	239.816	3637.34	1259.81	7894.21	4060.34	7230.62	2928.99	7204.79	4119.27	7870.56	6059.42	1142.32	12377.1	2205.6
	Standard Deviation	1445.73	419.759	569.448	1333.73	34.4151	815.959	950.345	775.408	363.113	566.284	648.799	840.738	474.055	210.12	511.226	3.34744	533.08	662.327	624.68	9.90549	8.69372	2863.46	754.943	561.791	414.663	262.983	48.2704	532.773	7.60937	1797.43	374.996	280.797	142.884	347.808	84.4412	964.747	122.445	2653.32	873.429	726.098	178.912	794.903	46.4816	2.29457	76.3463	64.0384	611.154	351.784
132	HOX 424 D1 Carbo/Tax	6565.16	7678.21	9540.55	7291.66	656.28	16601.8	4593.13	496.451	1158.3	3156.43	4762.96	5683.55	784.935	989.76	3827.2	1814.27	7181.61	3766.2	10960.4	78.7187	71.5624	6075.76	2336.5	1625.03	2627.33	3030.2	379.835	11385.6	1870.28	3493.1	1701.34	1298.87	2042.04	540.752	263.59	2902.45	1277.22	8394.7	4472.43	6277.12	4491.31	6882.79	4337.59	7886.63	5646.24	665.69	11061.2	3267.41
136		12890.2	5692.45	9216.16	10050.4	532.468	24149	6305.58	688.45	1508.89	3076.03	4564.28	6888.69	725.527	1600.99	6897.23	4280.01	7656.32	10957.7	12671	81.7883	124.362	7843.88	3750.18	5796.74	2367.84	2633.72	504.011	12934.2	7772.06	2217.65	1765.4	3003.04		2688.37	432.945	5117.77	1415.07	7107.38	5492.81	10619.1	6635.3	19554.7			15083.4			9913.25
137		7402.85	6149.44	8053.32	6387.23	829.157	16657.3	4867.81	1176.92	2141.21	2181.54	4928.08	5938.96	978.384	1075.5	5439.03	1730.24	6786.54	3562.44	11950.1	71.2244	92.0731	8459.6	2885.55	1646.5	2675.89	2854.27	519.535	12317.9	2405.77	7061.57	1517.54	2902.76	2751.93	1203.64	418.229	3705.64	1362.28	7174.51	4071.82	8121.01	3143.94	6427.28	4530.57	8476.28	6030	1471.4	12733.9	2549.11
	Mean	8952.73	6506.7	8936.67	7909.77	672.635	19136	5255.51	787.274	1602.8	2804.67	4751.78	6170.4	829.615	1222.08	5387.82	2608.18	7208.16	6095.44	11860.5	77.2438	95.999	7459.75	2990.75	3022.76	2557.02	2839.4	467.794	12212.6	4016.04	4257.44	1661.43	2401.55	2396.98	1477.58	371.588	3908.62	1351.52	7558.86	4679.02	8339.09	4756.85	10954.9	4434.08	8181.45	8919.88	1068.55	11897.5	5243.26
	Standard Deviation	3435.57	1039.97	782.015	1908.2	149.019	4341.45	919.702	350.833	498.139	541.142	182.158	635.032	132.218	330.933	1535.66	1448.46	435.496	4212.06	858.816	5.43422	26.6176	1237.47	712.683	2402.37	165.628	198.661	76.569	779.649	3263.81	2510.79	128.661	956.271	501.968	1099.7	93.8178	1121.52	69.5505	724.635	732.677	2179.21	1760.76	7451.1	136.463	416.945	5341.2	569.724	1182.71	4060.25
118	HOX 424 D2 Ctrl	13465.4	5747.65	8525.03	10476.3	779.713	23351.6	6365.29	1249.15	1487.12	2280.62	4581.96	8566.73	1141.6	1308.66	7255.41		8499.15		12250.9	91.671	106.49	7436.73	4110.45		2926.02	3125.97	654.468	12973.8	2852.9	4143.94	1583.3	1969.8	5340.14	1690.08	364.089	4494.83	1156.02	9045.63	6281.38	10543.6
119		8234.82	5929.66	9281.94	6348.6	442.985	17708.4	5560.29	850.975	986.985	2590.51	5107.25	5800.71	1107.3	1052.11	4605.31	1573.17	6624.31	3313.12	11034.8	90.2738	77.2006	5548.47	2230.75	1810.86	2331.71	2831.21	631.116	10941	1303.48	2543.12	1133.35	2660.52	2111.35	884.217	340.979	4598.79	1045.91	6338.56	4137.27	7773.58	3611.96	5840.17	5675.72	8444.28	5734.94	1165.59	12931.3	3135.83
120		10316.2	7014.43	11025.3	10835.2	751.474	22509	8134.58	1243.87	1868.19	2853.58	6333.11	7693.47	1732.03	1944.36	5844.01	4496.89	8506.95	6052.46	14049	100.54	84.2226	8495.21	3140.86	2048.35	3816.19	3802.54	679.847	13283.1	3914.04	2804.6	2500.35	3759.38	3534.62	2097.18	677.608	5413.85	1523.11	9144.97	3018.51	10229								-2.43734
121		7027.58	5180.61	9359.64	6222.93	520.519	19536	4635.36	974.221	825.772	2957.33	4933.15	5518.95	1329.84	1453.12	3654.17	1140.28	6142.29	2833.82	10430.3	95.704	78.4244	6534.98	1729.62	1152.63	2158.69	2652.43	669.164	10347.1	1233.5	4058.93	1952.19	1871.74	1964.58	1035.66	344.464	5443.56	1049.39	6556.9	3637.49	7286.39	2092.63	5655.56	4420.34	8295.21	5257.68	785.424	11117.5	2172.76
122		8206.39	5808.79	8720.63	8922.12	832.065	16831.5	6328.92	1083.59	1551.84	2748.26	5318.44	6418.85	1546.43	1506.55	5225.92	1704.78	9331.49	3360.88	11314.8	102.561	81.3896	6397.76	2066.59	1673.97	2979.3	3148.3	460.915	11865.8	1857.75	2919.67	2673.91	1811.02	2084.79	1464.31	383.229	5217.97	1300.48	8162.04	4364.76	7683.05	3751.52	6742.41	4502.04	8466.42	5581.77	1036.07	12116.5	2557.14
	Mean	9450.08	5936.23	9382.51	8561.02	665.351	19987.3	6204.89	1080.36	1343.98	2686.06	5254.78	6799.74	1371.44	1452.96	5316.96	2228.78	7820.84	3890.07	11816	96.15	85.5455	6882.63	2655.65	1671.45	2842.38	3112.09	619.102	11882.2	2232.33	3294.05	1968.62	2414.49	3007.1	1434.29	422.074	5033.8	1214.98	7849.62	4287.88	8703.14	3152.04	6079.38	4866.03	8401.97	5524.8	995.692	12055.1	1965.82
	Standard Deviation	2537.96	668.082	985.253	2198.4	172.273	2873.75	1288.77	172.567	428.509	264.115	660.443	1294.66	266.917	326.286	1352.31	1531.18	1365.84	1461.11	1410.43	5.36578	12.0214	1122.87	966.557	378.886	652.354	438.292	90.2971	1264.59	1141.71	750.159	637.689	825.494	1454.41	491.741	143.848	454.417	201.083	1337.95	1228.51	1551.42	920.123	581.573	702.395	93.117	243.681	193.27	908.496	1370.58
123	HOX 424 D2 Carbo	7920.03	7100.95	9569.04	8262.91	980.326	18980.9	5704.55	703.527	1756.37	3899.7	5972.14	6946.04	1227.22	1442.04	6276.29	1783.37	9339.24	3663.6	12387	102.228	89.1675	8212.64	1924.16	1903.16	3260.34	2647.85	842.239	11441.1	2771.59	4203.88	3424.77	2998.96	2271	630.624	343.916	5321.45	1168.23	8639.24	3069.18	7542.76	4086.32	5679.91	4989.41	7998.01	5578.26	1028.68	12178.4	3652.48
124		10909.7	6814.92	11765.6	10671.7	570.262	19026.7	7387.05	1124.12	3408.37	3125.33	5949.93	7972.43	1620.33	1372.01	8514.97	2731.36	10948.1	5479.62	14053.6	120.305	116.768	8941.33	3129.62	1940.33	4131.98	3180.01	936.42	12974.6	3878.2	1658.17	2826.57	3745.32	3839.93	977.862	563.608	5840.78	1454.59	10780.8	3411.7	8967.47	6409.37	10500	6778.29	11772.3	8045.48	1664.11	17504.6	5444.14
	Mean	9414.87	6957.94	10667.3	9467.33	775.294	19003.8	6545.8	913.824	2582.37	3512.51	5961.04	7459.24	1423.77	1407.02	7395.63	2257.36	10143.6	4571.61	13220.3	111.266	102.968	8576.99	2526.89	1921.74	3696.16	2913.93	889.33	12207.8	3324.89	2931.02	3125.67	3372.14	3055.46	804.243	453.762	5581.12	1311.41	9710.02	3240.44	8255.12	5247.85	8089.95	5883.85	9885.16	6811.87	1346.39	14841.5	4548.31
	Standard Deviation	2114.03	202.256	1553.21	1703.3	289.959	32.3674	1189.71	297.405	1168.14	547.562	15.7077	725.762	277.97	49.5173	1582.99	670.33	1137.61	1284.12	1178.47	12.7824	19.5167	515.255	852.385	26.2817	616.343	376.293	66.5959	1084.37	782.495	1800.09	422.99	527.758	1109.4	245.534	155.345	367.223	202.484	1514.31	242.196	1007.43	1642.64	3408.32	1264.93	2668.82	1744.59	449.323	3766.2	1266.89
126	HOX 424 D2 Carbo/Tax	7340.58	5171.67	7899.19	8174.65	710.058	17658.9	4854.56	1125.87	2773.87	2065.16	4654.79	6652.79	1233.96	862.909	4257.99	1336.28	7612.98	5398.21	10809	126.424	101.914	6134.38	2725.06	1074.49	2484.66	2594.25	609.26	10463.5	2470.81	2229.14	1249.93	2668.11	2730.67	1250.12	446.885	4432.31	1036.33	7921.28	4002.37	6577.14	3312.46	6584.24	4928.46	9205.85	6968.24	1054.98	11786.3	4076.15
	Mean	7340.58	5171.67	7899.19	8174.65	710.058	17658.9	4854.56	1125.87	2773.87	2065.16	4654.79	6652.79	1233.96	862.909	4257.99	1336.28	7612.98	5398.21	10809	126.424	101.914	6134.38	2725.06	1074.49	2484.66	2594.25	609.26	10463.5	2470.81	2229.14	1249.93	2668.11	2730.67	1250.12	446.885	4432.31	1036.33	7921.28	4002.37	6577.14	3312.46	6584.24	4928.46	9205.85	6968.24	1054.98	11786.3	4076.15
	Standard Deviation
127	HOX 424 D4 Ctrl	7029.3	5575.52	8405.98	6265.23	653.598	18962.7	4386.33	872.857	1291.56	1474.76	4128.69	6089.32		774.971	6891.09	1599.33	7970.27	4887.18	9991.33	118.107	98.3708	5147	2146.39	1432.72	3079.8	2347.07	733.173	10472.3	1578.14	1522.61	1253.29	2554.33	2420.74	710.257	267.493	4431.21	947.001	6382.28	3598.17	5295.42	3486.85	5866.02	4643.79	7421.5	6654.29		10912.4	2680.11
128		8304.64	7289.27	10646.7	9309.34	725.994	18811.5	6327.97	770.325	2279.47	1761.55	4066.54	6201.17		819.106	4762.3	1981.1	8037.96	4916.92	9821.1	92.9009	91.1738	6490.44	2620.15	1660.7	3778.83	2544.58	697.711	11974.1	3423.39	3102.37	1328.71	2426.35	3460.89	923.625	338.028	4355.81	831.708	6803.14	3210.92	7604.91	8009.5	9185.9	6850.04	10795.4		1417.21	17431.1	4257.38
129		7937.21	5542.55	9750.02	8784.27	671.082	18083.3	5645.49	917.951	2269.83	1407.02	4563.31	6465.02		862.408	2989.55	1324.51	7997.42	3954.94	8708.78	89.0574	89.6389	7483.22	2045.38	1283.17	3347.84	3389.61	678.081	10870.2	1929.91	4115.17	856.618	2889.21	2488.9	734.594	314.403	4577.04	1007.62	6562.69	3078.3	6830.95	3851.64	5027.56	3909.04	7802.19	6119.97	1334.64	12038	2263.36
130		9195.62	7430.85	8715.2	8963.86	661.057	17543.7	5496.84	715.824	1363.15	2406.93	4500	5807.05	1333.54	746.127	3895.14	1195.08	6312.41	3326.69	9422.89	82.3152	74.3418	5749.57	2004.84	888.114	3055.86	2478.32	730.94	9728.63	1681.13	2128.57	1809.57	1579	2227.69	865.714	313.808	3657.79	933.475	5161.1	3883.62	6563.24	4973.8	5537.47	4279.34	7309.58	5469.13	771.43	10565.8	2541.1
131		12930.9	9204.4	12958.1	10250.6	532.496	24197.2	8287.99	1374.53	2174.54	3507.62	6564.21	8841.28	1296.13	1418.58	6602.32	3166.92		6954.31	16870.7	89.1034		7236.14	6835.49	2635.69	5027.14	3520.63	700.387	14404	4173.36	5779.03	2298.55	6004.33	5089.78	1655.05	475.568	4386.88	1715.94	9945.23	4583.69	10540.6
	Mean	9079.52	7008.52	10095.2	8714.66	648.845	19519.7	6028.92	930.298	1875.71	2111.58	4764.55	6680.77	1314.83	924.237	5028.08	1853.39	7579.52	4808.01	10963	94.2968	88.3813	6421.27	3130.45	1580.08	3657.89	2856.04	708.058	11489.8	2557.19	3329.55	1509.35	3090.64	3137.6	977.848	341.86	4281.75	1087.15	6970.89	3670.94	7367.01	5080.45	6404.24	4920.55	8332.17	6081.13	1174.43	12736.8	2935.49
	Standard Deviation	2288.83	1523.29	1828.74	1481.51	70.9846	2676.7	1442.32	260.953	502.894	874.729	1029.66	1230.61	26.4532	279.843	1692.54	793.615	845.194	1373.57	3339.24	13.8461	10.1041	983.802	2085.69	653.738	818.878	553.421	23.5527	1819.88	1170.67	1686.43	556.155	1698.83	1191.44	388.876	78.9996	358.955	357.144	1779.28	601.348	1959.14	2052.66	1886.25	1320.84	1655.63	593.534	351.439	3191.97	898.128
133	HOX 424 D4 Carbo										4566.97			878.479	1183.66	6998.59					87.6062		8769.03								6026.48						4344.69
134		10992.6	8997.43	11114.5	11768	757.033	21718	8591.01	897.058	2496.18	3191.83	5379.14	8175.55	1012.64	1605.01	7871.68	2513.34	10277.1	4592.1	12608	82.2078	86.5239	9464.99	2716.87	2144.28	5065.42	4294.29	833.17	14644.6	2755.09	3531.72	2898.84	2216.59	3249.14	593.215	619.142	5787.28	1918.41	13067.7	3397.12	8246.64	1997.63	7569.53	5395.06	10614.2	7093.81	1730.56	14923.7	3627.55
135		22608.6	15841.3	20312	27147.2	1806.92	43736.9	16257.3	2497.99	3718.16	3810.94	9738.83	13532.5	1524.67	3117.21	12291	3731.45	20434.7		28537.5	124.559	212.415	11901.7	11025.7		6459.28	4692.55	1577.73	20525.2	8517.22	5343.59	3728.08	5138.14	9078.03	4115.24	983.116	7744.37	2673.25	15776.6	8194.22	17159.8
	Mean	16800.6	6043.88	8777.37	8379.67	650.663	17825.7	5683.71	914.188	1771.71	2445.34	4567.47	6179.33	1054.01	1142.53	5273.19	2031.92	7454.16	4404.57	10864	84.6465	85.3502	6487.76	2891.49	1737.94	2928.35	2653.71	606.984	10620.4	2864.76	3274	1768.99	2572.33	2895.05	1193.72	385.158	4189.79	1135.1	7345.61	3651.52	7400.02	3816.53	6891.02	4258.97	7424.05	5976.91	1015.69	10894	3270.84
	Standard Deviation	8213.75	3019.3	3968.62	4721.6	317.389	8306.05	2943.08	448.529	845.297	1068.73	2059.02	2704.42	468.343	596.132	2409.52	982.456	3901.41	1984.71	5323.58	34.7679	39.8152	2694.44	1995.24	1080.1	1392.47	1099.83	316.475	4476.13	1798.76	1484.14	923.915	1201.11	1663.41	794.356	185.361	1747.2	538.411	3350.61	1664.59	3285.54	1744.31	3606.47	1811.9	3226.63	2943.12	414.636	4587.35	1950.15
138	HOX 424 D4 Carbo/Tax	6287.38	5277.42	7199.36	7478.97	542.446	17193.5	4785.13	692.46	2112.77	1145.16	3455.74	5640.89	840.714	704.669	4572.78	927.851	4870.65	1950.27	9667.37	76.4245	75.0042	6557.84	1981.25	1065.19	2199.28	2856.95	505.962	9920.37	1465.53	2917.48	1076.19	1851.53	2024.37	721.03	317.949	3696.05	1190.67	6119.65	3458.59	6490.95	1373.95	3887.52	4066.74	7398.5	5348.38	855.114	9199.53	1835.92
139		12439.1	5647.92	8966.86	10873.9	589.692	20516.4	7669.45	1036.18	2582.83	1107.21	3324.36	6429.06	492.156	905.896	5089.48	3657.73	7496.94	5923.41	14528.5	71.0091	74.9931	6497.98	4118.58	3921.16	2733.59	2893.03	655.228	11315	3664.47	3746.53	1358.24	2370.18	4401.69	1250.83	310.004	3386.72	1455.11	6146.56	3391.51	8911.82	6721.89	17428.6	8767.91	13472.6	9330.61	3130.79	20149.3	5129.6
140			7705.17			955.339				3866.19	1481.21	4681.19	13425.3	948.603	1817.12	8085.19					83.1263	314.325	8160.15			4176.27	4738.81	1373.87	19585.9		5404.46	1783.03				720.695	3962.28	2626.34	10950.7
141		7201.56	4457.43	6676.48	6345.27	601.905	21095.1	4362.9	1179.91	2206.51	678.591	3254.82	5744.34	1827.7	761.115	4094.55	990.412	4928.86	4175.37	10509.8	59.0757	79.7647	7076.78	2905.97	1159.1	2691.48	2451.07	474.597	10722.5	1953.85	2302.98	1220.9	2941.43	2149.46	1574.5	218.167	3662.38	1066.87	5466.71	4022.81	8240.59	414.711	4475.91	4177.45	6817.97	5652.85	1606.65	10843.3	2231.18
	Mean	8642.69	5771.98	7614.23	8232.7	672.345	19601.7	5605.83	969.516	2692.08	1103.04	3679.03	7809.9	1027.29	1047.2	5460.5	1858.67	5765.48	4016.35	11568.5	72.4089	136.022	7073.19	3001.93	2048.48	2950.15	3234.97	752.415	12886	2361.28	3592.86	1359.59	2387.71	2858.5	1182.12	391.704	3676.86	1584.75	7170.9	3624.31	7881.12	2836.85	8597.34	5670.7	9229.69	6777.28	1864.18	13397.4	3065.57
	Standard Deviation	3319.43	1381.45	1200.23	2356.51	190.397	2105.48	1799.57	250.468	808.672	329.123	673.284	3759.91	568.045	520.227	1796.34	1558.35	1499.77	1991.34	2597.78	10.1771	118.89	769.838	1071.89	1622.47	852.637	1022.39	421.734	4503.07	1154.7	1344.8	304.878	545.16	1337.9	430.864	223.953	235.387	713.024	2539.39	346.742	1249.83	3398.56	7653.74	2682.83	3685.92	2216.48	1159.49	5904.79	1798.4
142	HOX 424 D7 Ctrl	5238.1	5907.14	7202.21	5199.91	583.134	14360	4288.23	721.912	840.159	496.409	2052.76	5637.54	928.314	451.961	1917.99	966.644	4109.83	2095.11	8952.83	61.6474	77.6015	4703.64	1851.09	1170.62	2065.89	2324.04	566.705	9801.32	1439.48	2230.07	1191.56	1354.93	1415.92	1121.85	144.873	2588.38	1134.96	4570.5	3371.02	5103.37	1542.18	3895.84	3522.13	6311.34	4039.21	561.05	9908.38	1734.53
143				11030.8						2207.47	1113.82		11660.7	2669.79	877.609	4534.5		8120.68			72.9975	171.912	8048.34			3786.08	3674.53	991.094	15013.2		5398.04	512.174	6291.97			646.03	4383.04	1966.98	6974.84
144		10233.7	5674.68	8372.9	8965.18	485.223	17506	6166.4	837.41	1057.01	1094.79	5092.2	6694.1	552.071	812.328	3937.32	2238.45	6582.28	3664.53	9731.35	65.3704	105.988	6709.77	2650.33	2382.02	2195.12	2334.79	598.954	11509.8	2004.28	3224.75	1041.47	3818.37	2159.06	765.001	284.612	3944.38	998.752	6094.37	3788.76	8078.26	6331.86	9946.7	6941.59	10262	6506.02	1191.76	14104.8	3026.96
145		10389.2	5447.36	9141.7	12390.5	576.658	18744.8	6919.3	657.99	1076.05	1568.33	4380.42	6854.25	555.414	1048.92	5570.82	3323.38	8043.7	6335.44	12013.3	66.0456	83.8119	7590.49	2420.63	3583.37	1785.92	2379.79	416.756	10695.9	2668.01	2414.81	1459.45	1693.21	2359.82	853.344	217.357	3913.92	861.243	6861.31	3324.42	8013.82		12241	7521.3	12113.8	9112.35	2322.87	17164.1	4249.68
146						2347.51								2304.54		4850.73					156.972		11065.8								3010.4						8118.88
	Mean	8620.34	5676.39	8936.91	8851.86	998.132	16870.3	5791.31	739.104	1295.17	1068.33	3841.79	7711.64	1402.02	797.705	4162.27	2176.16	6714.12	4031.69	10232.5	84.6065	109.828	7623.61	2307.35	2378.67	2458.25	2678.29	643.377	11755.1	2037.26	3255.61	1051.16	3289.62	1978.27	913.4	323.218	4589.72	1240.48	6125.26	3494.73	7065.15	3937.02	8694.5	5995.01	9562.35	6552.53	1358.56	13725.7	3003.72
	Standard Deviation	2930.14	229.896	1607.67	3596.62	900.697	2260.48	1355.05	90.9372	617.54	439.643	1589.7	2687.45	1010.61	251.162	1386	1179.6	1874.91	2143.88	1590.6	40.6607	43.1452	2312.54	411.484	1206.37	901.543	664.602	245.028	2281.43	614.928	1265.87	398.753	2279.27	497.243	185.852	222.645	2084.24	497.054	1107.82	255.698	1699.26	3386.82	4311.18	2161.1	2963.8	2536.89	892.675	3642.66	1257.74
147	HOX 424 D7 Carbo	7649.6	5759.4	8741.38	7486.06	576.939	16937.3	4797.49	569.832	769.794	1709.69	2860.41	6027.67	414.931	816.322	2142.85	1426.62	5326.01	3613.7	10962	64.5067	80.1227	4157.28	1940.49	1385.49	2750.27	2385.63	524.48	10146.6	1407.55	2345.19	1604.79	2098.67	1675.81	351.294	204.404	3065.44	874.484	5651.85	2610.35	5476.87	2856.35	5460.22		7811.72	5503.41	684.061	11782.9	2727.81
148						807.485				923.05	3010.71			630.036	1516.08	6514.61	2319.34		4977.89	12798.6	67.3818		6904.98		2192.78		3396.62			1450.04	5158.75	2027.94		2288.72	729.67		2691.02		11190.4			1831.7	6480.77	4727.08	9743.43	6225.28	840.243	14075.8	2636.63
149		6854.7	4855.03		5719.65	524.256	17973.3	4373.33	663.078	926.173	1959.19	4157.45	6245.44	318.104	771.23	2372.59	1563.53	6505.85	4479.11	11594.8	65.1297	82.9133	4535.09	2584.35	1480.39	2109.17	2696.2	418.152	10536	1332.29	2649.44	1255.27	2377.66	2254.17	365.207	281.117	2485.04	928.557	5958.94	4203.08	5681.95	4371.88	6360.31	4710.58	7901.34	6628.5	1295.16	12172.3	2375.49
150		7698.86	6136.68	7881.35	7017.56	382.239	15772.2	4466.6	736.571	1023.18	1731.76	3437.66	5890.5	1579.56	830.471	2121.56	1190.79	6856.87	3435.5	9442.65	69.0631	74.0973	6784.13	2259.46	1271.36	2273.54	2367.11	426.109	10261.5	1058.62	2209.12	900.042	2548.7	1925.4	521.754	257.558	4276.82	734.005	5203.25	3739.98	6067.6	2012.6	4224.1	3697.01	6862.74	5436.85	975.058	10533.1	2001.81
151		9053.73	4167.97	8421.86	8236.81	401.148	20298.9	5136.62	1162.95	1243.94	1852.58	3096.5	8646.9	529.172	943.792	2883.91	1591.46	6996.23	3961.29	12319.4	60.6479		5505.69	2852.93	1455.63	2537.63	2477.12	561.735	9624.66	2057.52	2586.43	978.456	4382.95	2189.12	2034.41	414.216	3992.12	757.378	5172.57	3549.09	8086.49	5673.91	6891.33	5678.5	9877.17	6717.26	1685.03	13341.6	3969.78
	Mean	7814.22	5229.77	8348.2	7115.02	538.414	17745.4	4693.51	783.108	977.228	2052.79	3388	6702.63	694.36	975.578	3207.1	1618.35	6421.24	4093.5	11423.5	65.3458	79.0444	5577.43	2409.31	1557.13	2417.65	2664.54	482.619	10142.2	1461.2	2989.78	1353.3	2852	2066.65	800.467	289.324	3302.09	823.606	6635.4	3525.62	6328.23	3349.29	5883.34	4703.29	8439.28	6102.26	1095.91	12381.2	2742.31
	Standard Deviation	912.409	888.976	434.719	1057.14	171.257	1925.16	346.969	262.259	174.511	544.8	565.051	1304.4	508.588	308.758	1874.27	422.695	758.746	634.723	1309.55	3.19314	4.50586	1257.67	395.678	364.477	283.406	429.628	71.5566	381.757	366.501	1225.55	467.426	1037.36	260.856	706.489	89.2297	794.234	93.1265	2567.28	669.122	1197.48	1641.82	1064.49	809.166	1316.91	606.562	398.859	1379.39	741.781
152	HOX 424 D7 Carbo/Tax		3656.66	8742.79		648.906	21039.3	9385.57	2592.89	2965.13	1884.22	5808.87	7175.27		1111.35	5747.41		7968.5		10199.4	96.7249	116.458	8883.55	4427.18		3138.8	3671.78	528.545	11283.8		2614.83	1445.2	2625.24			540.484	5312.59	973.033	10544.4	6089.84	11108
153		8154.72	5075.74	8350.61	7162.84	412.635	18661	5155.68	1253.29	1748.47	1741.84	4771.32	6891.96		728.6	2391.95	1408.56	8458.76	4690.51	9910.19	78.6074	91.1675	9742.32	2324.6	1052.61	3019.18	2989.74	653.369	14592.9	1206.61	5221.14	1382.76	3441.82	2646.5	915.891	300.396	4526.91	842.246	8504.93	3461.56	7438.48	2265.92	7359.88	4165.67	10917.1		1197.88	15437.8	2450.34
154		7503.37	7050.79	10243.7	7952.85	1268.88	22182.7	5009.6	1164.36	1475.89	2363.65	3592.09	8097.52		810.358	5135.09	1938.61	11700.6	6531.06	9553.88	111.6	112.396	9868.65	2860.04	1681.18	2436.08	3001.02	459.078	12687.9	1997.45	3723.83	2459.64	1971.57	2777.79	1055.97	341.064	5688.38	1322.26	8501.55	5186.24	8214.66	3400.91	8361.69	4775.04	7859.84	9071.05	1254.13	12078.5	2569.48
	Mean	7829.04	5261.06	9112.36	7557.84	776.806	20627.7	6516.95	1670.18	2063.16	1996.57	4724.09	7388.25		883.437	4424.82	1673.59	9375.94	5610.79	9887.84	95.6442	106.674	9498.17	3203.94	1366.89	2864.69	3220.85	546.997	12854.9	1602.03		1762.53	2679.54	2712.14	985.929	393.981	5175.96	1045.85	9183.62	4912.55	8920.37	2833.42	7860.79	4470.35	9388.46	9071.05	1226	13758.1	2509.91
	Standard Deviation	460.568	1704.63	999.178	558.622	442.218	1796.56	2485.37	800.326	792.926	325.773	1109.14	630.365		201.571	1786.94	374.798	2028.06	1301.46	323.36	16.5229	13.5815	536.015	1092.67	444.465	375.972	390.562	98.4514	1660.82	559.208		604.517	736.63	92.8375	99.0481	128.494	592.666	248.151	1178.46	1335.35	1933.84	802.556	708.393	430.886	2161.79	#DIV/0!	39.7797	2375.4	84.2501
156	HOX 424 D14 Ctrl	7561.54	7118.81	9495.48	7188.42	934.349	17408.5	4521.75	1048.77	1077.11	2057.62	4412.89	5964.35		561.674	4740.65	1460.96	7032.87	4895.81	10302.1	81.2523	77.9424	6697.82	2445.66	1656.38	4712.8	3321.24	894.405	10634.7	3504.9	8594.92	1830.04	3082.35	2671.03	743.464	282.224	5864.06	445.863	7441.69	3628.45	7046.22	3430.76	6069.18	3999.5	7299.37	6212.21	1180.29	11555	3425.27
157		10752.8	8959.16	11370.9	12324.3	969.934	18552.5	7375.48	1085.57	1097.07	1952.96	4244.21	5884.69		1121.96	8449.99	1905.62	8011.35	5424.64	13237.8	80.6681	84.4202	7012.32	2548.02	1949.55	4988.58	4257.23	965.138	11959.5	4065.33	7895.97	2463.35	4839.65	3568.4	836.011	415.691	6218.69	1171.07	8581.1	3100.79	9356.03	6142.47	8787.97	6402.87	10965.6	7805.05	1278.62	14999	5690.53
158		6044.94	5778.66	9349.56	6575.68	670.562	18457.9	4899.91	1829.75	2662.36	1570.55	3981.36	6846.27	1014.51	1086.72	6085.13	1143.72	7070.88	6530.2	8842.37	69.9901	67.4545	7316.89	3054.99	1422.29	3352.55	4196.94	612.295	11742.1	1971.2	3521.66	1550.51	3811.8	3465.07	1710.42	578.913	4760.29	1367.84	8924.65	3517.01	8793.45	1249.83	5518.4	4284.4	11617.9	7066.55	1123.23	12313.7	2805.29
159			11420.3	15146.6		755.866		19011.8	4425.8	2150.49	2295.22	7277.81	9476.05	1008.8	1313.39	10344.5		13960.8			82.5046	126.878	7143.78			5528.49	4856.78	897.166	14592.5		4118.53	3243.7	4606.77			796.383	4962.12	1991.19	9835.86		13748.5
160		6833.18	6873.3	8007.85	8008.22	914.806	16081.7	4259.2		1180.48	1575.11	4408.53	6590.57	1188.29	777.839	6427.43	2223.27	7332.79	5733.99	10567.9	70.7287	73.2516	6359.14	3616.73	2344.32	4213.24	2652.11	584.216	10570.8	3795.89	3952.9	2457.28	2831.02	3156.32	882.997	522.571	4531.21	1268.23	7402.35	4073.67	6675.4	6466.88	10393.9	6387.24	9099.31	8526.6	1742.14	11955	4567.46
	Mean	7798.13	8030.04	10674.1	8524.16	849.103	17625.1	8013.63	2097.47	1633.5	1890.29	4864.96	6952.39	1070.53	972.316	7209.54	1683.39	8681.73	5646.16	10737.5	77.0288	85.9894	6905.99	2916.35	1843.13	4559.13	3856.86	790.644	11899.9	3334.33	5616.8	2308.97	3834.32	3215.2	1043.22	519.157	5267.27	1248.84	8437.13	3579.98	9123.92	4322.49	7692.36	5268.5	9745.55	7402.6	1331.07	12705.7	4122.14
	Standard Deviation	2064.87	2213.25	2772.23	2600.52	129.184	1152.17	6271.99	1593.37	729.45	315.225	1360.2	1468.61	102.023	299.275	2198.77	476.647	2977.03	683.453	1831.35	6.12988	23.6902	380.485	537.577	397.699	825.1	868.058	178.173	1631.37	937.127	2422.13	656.544	891.619	402.808	448.56	191.885	733.701	551.461	1033.99	399.859	2822.32	2459.48	2299.24	1306.04	1948.99	992.521	281.46	1559.99	1275.13
161	HOX 424 D14 Carbo	10963	9521.72	12393.4	11491.3	707.146	20717.8	8572.75	770.626	883.289	1710.09	4346.92	7186.45	671.985	954.247	5762.28	3424.31	9167.19	7511.88	11433.6	61.994	91.9567	6339.79	3473.6	3168.86	4292.2	2942.62	1089.18	11605.1	4828.82	7945.09	2302.64	3197.26	4258.53	652.857	343.502	5003.29	1577.65	7808.12	3498.49	7896.9	9438.44	12261	10862.6	12231.6	10098.3	3985.61	16651.2	7072.27
162		15741.2	11223.2	14642		918.875	23305.1	10222.1	1478.53	1589.94	1538.98	5497.19	7859.82	675.847	1348.58	9689.59	2843.19	9163.83	7389.36	11160.3	70.3071	105.957	6357.45	4658.89	2533	6054.37	3828.65	1183.02	13778.5	5404.14	8694.09	2454.85	6105.31	4734.95		648.326	4931.44	1956.89	8700.76	2332.34	10928.1
163		8157.44	6245.03	8670.51	7803.69	815.455	17345.2	5910.44	923.074	1217.38	1475.46	3537.51	5903.35	1974.18	1030.92	7100.5	2041.58	4783.02	5606.64	9513.97	62.1824	81.0405	6999.2	2572.36	2561.39	4244.35	2706.89	459.101	11245.4	2689.35	2941.74	1495.25	2085.16	2462.86	1520.58	474.402	4749.48	1102.99	6415.78	4017.17	6538.17	4867.84	7776.64	5207.02	9061.37	6812.19	1158.99	12937.2	4316.19
164		10141.6	6521.73	8131.18	10431.4	748.344	18150.2	7177.49	594.074	1392.9	1632.52	3117.18	5189.91	763.827	911.209	5068.91	1720.9	3964.1	4419.14	10750.7	56.0789	81.6488	5967.12	2660.68	1980.28	3968.32	2692.66	689.518	11386	2882.43	5792.2	571.495	3531.34	2226.82	627.304	371.24	4151.25	1102.2	5856.95	3357.14	6844.7	3383.89	6595.25	4490.44	7638.22	5368.55	955.914	11601	3398.76
165		12743.4	8886.5	12448.1	4409.08		24300.3	7961.09	990.011		2176.27	4540.87	8275.81	1266.85	956.851	6225.72		8495.02		13140.7	66.2555	153.585	8737.74	4706.26		4455.93	4265.88	847.964	12615.6			2612.85	3212.51		911.951	494.998	4937.56	2007.76	10355	3249.38	10346.8
	Mean	11549.3	8479.63	11257	8533.87	797.455	20763.7	7968.77	951.263	1270.88	1706.66	4207.93	6883.07	1070.54	1040.36	6769.4	2507.49	7114.63	6231.76	11199.8	63.3636	102.838	6880.26	3614.36	2560.88	4603.03	3287.34	853.755	12126.1	3951.18	6343.28	1887.42	3626.32	3420.79	928.173	466.494	4754.61	1549.5	7827.33	3290.9	8510.94	5896.72	8877.62	6853.34	9643.72	7426.34	2033.51	13729.8	4929.07
	Standard Deviation	2864.8	2097.94	2767.17	3156.69	92.4381	3061.25	1605.07	331.858	299.877	277.313	926.224	1305.03	562.097	177.595	1791.56	772.238	2533.77	1489.42	1310.24	5.31303	30.1145	1102.69	1036.62	485.631	830.084	717.628	294.362	1068.27	1368.19	2579.81	852.361	1490.38	1261.22	415.344	120.559	350.232	440.511	1804.67	611.453	2016.09	3155.68	2989.01	3490.52	2351.39	2423.93	1693.62	2616.74	1911.91
166	HOX 424 D14 Carbo/Tax	10018.3	3347.43	6318.2	8775.95	1058.98	16305.6	6517.47	903.057	2310.73	1454.54	4367.94	6566.09	815.869	1171.69	6682.11	2577.81	4376.7	4093.51	10778.7	63.289	94.8184	8710.68	2611.42	1905.23	5129	4481.85	992.119	12732.5	1913.37	4397.42	2082.23	3568.3	2473.35	708.017	454.83	4557.6	1532.59	9238.16	1915.35	7021.73	5787.78	8144.57	5329.84	8175.39	6469.13	1723.66	13252.1	2472.22
167		10230.8	5976.09	7481.25	10784.5	619.833	19084.9	7876.19	1175.78	930.001	920.481	3514.28	6347.85	807.149	649.198	5350.1	2764.63	6031.95	6395.36	10918.8	58.1536	84.3045	5403.8	2753.06	2934.8	3651.36	4300.22	836.955	10751.2	3036.36	3688.04	1094.29	2446.28	2563.2	1193.08	217.868	3337.58	1170.7	5068.97	2757.38	7470.37	9298.45	13348.4	8218.63	12546.6	8467.18	2253.95	13808.4	5998.42
168		6527.62	5916.89	7218.84	6301.76	687.206	16169.3	5094.41	1951.27	1241.76	712.678	2386.13	5257.98	1209.75	862.649	4704.46	974.611	5478.44	4762.29	9382.33	54.9184	78.5576	6859.55	2608.56	1240.13	4096.32	3136.21	363.486	11475.5	2260.14	2053.56	1794.83	2178.38	1962.74	3006.71	226.395	4588.93	1315.89	5633.12	2855.95	9430.94	1129.32	6710.04	4301.67		5508.86	1028.16
169		7640.9	6278.6	7024.35	7343.6	312.849	18136.9	6533.95	1142.14	1535.67	692.627	2701.38	5831.19	1127.96	777.584	3213.45	1505.32	5836.42	5591.11	11795.9	54.6448	93.8949	6206.83	3420.71	1671.59	4193.51	3522.09	542.246	9372.65	2049.47	4223.35	594.189	3311.49	2960.98	1323.15	231.736	3907.94	1197.22	7319.46	3048.19	7888.79	3993.97	7545.74	5755.31	9280.12	6133.35	1900.04	12630.2	2840.68
	Mean	8604.4	5379.75	7010.66	8301.44	669.717	17424.2	6505.5	1293.06	1504.54	945.081	3242.43	6000.78	990.182	865.281	4987.53	1955.59	5430.88	5210.57	10718.9	57.7515	87.8939	6795.21	2848.44	1937.94	4267.55	3860.09	683.701	11083	2314.84	3590.59	1391.39	2876.12	2490.07	1557.74	282.707	4098.01	1304.1	6814.93	2644.22	7952.96	5052.38	8937.19	5901.36	10000.7	6644.63	1726.45	13230.3	3770.44
	Standard Deviation	1815.27	1364.11	498.156	1941.36	306.417	1424.99	1135.92	455.293	591.625	354.915	888.192	583.251	209.029	222.319	1441.13	857.666	739.211	999.554	998.298	4.02095	7.83179	1408.94	387.434	719.42	620.911	637.324	283.523	1403.61	501.724	1068.22	674.246	668.398	410.473	1001.59	114.891	596.265	164.887	1877.2	500.694	1047	3419.58	2999.09	1661	2272.94	1278.53	515.106	589.381	1938.26
[truncated: 1 more columns]

## Sheet: means
PROTEIN	OV1002 D0 Ctrl		OV1002 D1 Ctrl		OV1002 D1 Carbo		OV1002 D1 Carbo/Tax		OV1002 D2 Ctrl		OV1002 D2 Carbo		OV1002 D2 Carbo/Tax		OV1002 D4 Ctrl		OV1002 D4 Carbo		OV1002 D4 Carbo/Tax		OV1002 D7 Ctrl		OV1002 D7 Carbo		OV1002 D7 Carbo/Tax		OV1002 D14 Ctrl		OV1002 D14 Carbo		OV1002 D14 Carbo/Tax		HOX424 D0 Ctrl		HOX424 D1 Ctrl		HOX424 D1 Carbo		HOX424 D1 Carbo/Tax		HOX424 D2 Ctrl		HOX424 D2 Carbo		HOX424 D2 Carbo/Tax		HOX424 D4 Ctrl		HOX424 D4 Carbo
	Mean	St Dev	Mean	St Dev	Mean	St Dev	Mean	St Dev	Mean	St Dev	Mean	St Dev	Mean	St Dev	Mean	St Dev	Mean	St Dev	Mean	St Dev	Mean	St Dev	Mean	St Dev	Mean	St Dev	Mean	St Dev	Mean	St Dev	Mean	St Dev	Mean	St Dev	Mean	St Dev	Mean	St Dev	Mean	St Dev	Mean	St Dev	Mean	St Dev	Mean	St Dev	Mean	St Dev	Mean
ERCC1	11797.3	5794.54	11070.1	1923.45	8049.19	1888.8	14558.3	8240.57	8970.76	1408.72	11919.4	3500.21	9921.57	1136.42	8753.16	731.257	10695.9	3016.84	10440.2	20.0669	8791.8	841.42	10070.3	2015.11	10332.4	1324.49	10979.4	1955.94	11972.4	2736.21	12504.8	2541.11	9529.93	3341.78	9203.16	3052.84	7660.9	1445.73	8952.73	3435.57	9450.08	2537.96	9414.87	2114.03	7340.58	-	9079.52	2288.83	16800.6
MLH1	5354.32	1525.41	4867.04	1393.11	6350.43	923.731	6591.54	1073.74	5895.12	1165.08	8433.36	1033.94	7759.58	1166.72	6913.45	718.261	6630.34	1160.04	7294.33	1533.28	7013.99	1663.29	5770.05	961.204	6898.29	1145.67	7445.45	1711.51	7479.89	1438.91	8815.97	1010.58	6784.24	711.659	5603.6	1066.17	5043.26	419.759	6506.7	1039.97	5936.23	668.082	6957.94	202.256	5171.67	-	7008.52	1523.29	6043.88
MSH2	9530.59	2726.91	9031.6	2122.18	11831	930.323	14431.9	3812.13	10880.3	1438.14	13274.9	1939.81	13486	527.901	12200.2	1531.02	11821.9	2187.62	13188.2	3695.57	11965.4	2358.66	11827.1	821.063	12068.4	2020.31	10901.8	1364.79	12840.8	1355.54	15480.2	4872.71	9942.93	1152.58	7745.38	908.539	7395.59	569.448	8936.67	782.015	9382.51	985.253	10667.3	1553.21	7899.19	-	10095.2	1828.74	8777.37
MSH6	14142.9	6693.04	13776.8	1787.26	11289.4	1442.68	13119	2016.93	12723.4	2996.98	16221	5498.75	13069.2	1336.39	11336.5	1459.15	14205.8	5105.08	15268.2	2870.96	13052.5	1965.13	13734.7	1536.68	13701.8	2830.19	12742.5	2071.03	15154.2	1215.55	17705.8	4525.64	10618	3392.66	9872.93	4351.19	7694.88	1333.73	7909.77	1908.2	8561.02	2198.4	9467.33	1703.3	8174.65	-	8714.66	1481.51	8379.67
pHH3	1203.44	333.833	1382.83	313.413	1390.95	589.018	1706.63	562.296	1824.46	583.057	1599.12	371.226	1948	323.284	963.771	397.783	1383	365.49	1921.59	740.84	775.455	220.967	1729.68	557.121	1768.04	390.643	1065.73	446.741	1162.39	172.11	1748.84	454.197	766.282	208.708	614.913	150.809	375.844	34.4151	672.635	149.019	665.351	172.273	775.294	289.959	710.058	-	648.845	70.9846	650.663
BRCA1	15479.3	6153.72	18078.1	4176.33	13618.1	2224.2	21924.1	8025.56	14648.5	2426.36	18636.8	5702.8	14870.2	1589.5	14822	887.993	17008.4	6489.8	15781.4	1422.7	16682.5	592.31	15658.1	2131.39	16901.9	3146.92	17822	3175.43	19455.9	1725.11	19947.3	5706.17	19645.4	3530.69	19175.3	6742.72	17904	815.959	19136	4341.45	19987.3	2873.75	19003.8	32.3674	17658.9	-	19519.7	2676.7	17825.7
PMS2	10505.2	5692.87	9437.51	1504.66	6141.88	1148.95	10333	4476.22	7947.04	1564.06	9727.05	3654.73	7331	1106.48	6806.66	690.372	8115.14	3522.91	8145.13	1686.07	7280.79	1552.99	7589.42	1150.48	8286.96	1448.48	8815.39	2407.9	9894.58	1743.06	9162.83	2222.89	7136.79	2204.74	5632.49	686.898	5070.47	950.345	5255.51	919.702	6204.89	1288.77	6545.8	1189.71	4854.56	-	6028.92	1442.32	5683.71
pP53	1609.15	700.008	1416.79	873.228	1476.55	210.183	1537.23	779.516	1123.53	153.059	1554.93	547.315	1189.29	184.155	1493.01	200.898	1545.82	667.875	1893.01	709.299	1345.12	389.874	1555.99	425.471	1551.16	300.243	2087.36	1457.45	1834.31	824.112	1809.92	585.869	1166.84	503.671	1230.66	954.491	1165.86	775.408	787.274	350.833	1080.36	172.567	913.824	297.405	1125.87	-	930.298	260.953	914.188
pH2AX	2971.59	897.497	2899.11	611.225	4536.7	1783.07	5466.01	2336.08	3318.14	344.921	4607.74	963.171	4992.07	1339.32	2767.04	703.649	5090.4	1590.95	7554.16	2342.1	2404.06	704.866	4590.53	1123.93	4667.27	1333.45	3312.93	741.457	4007.52	514.563	5393.01	1993.9	1622.71	492.968	1823.11	582.763	1624.6	363.113	1602.8	498.139	1343.98	428.509	2582.37	1168.14	2773.87	-	1875.71	502.894	1771.71
pBRCA1	1391.81	406.768	1423.88	281.17	1919.94	880.343	2697.24	1016.22	1555.85	409.757	2288.28	522.86	2144.52	352.174	1990.35	610.42	2188.53	740.307	2624.97	906.934	2362.31	577.497	2744.18	893.316	3576.76	1502.24	1621.1	976.526	3504.99	624.946	3968.3	1973.99	2933.68	915.128	1053.02	267.992	1651.44	566.284	2804.67	541.142	2686.06	264.115	3512.51	547.562	2065.16	-	2111.58	874.729	2445.34
EGFR	1527.75	858.451	1352.36	984.63	1158.13	395.988	2643.13	1457.5	937.893	122.97	2242.73	414.299	1475.37	600.721	4349.09	864.75	4376.88	1689.89	5076.83	1669.53	3517.99	2097.86	4163.08	1400.15	4976.33	1373.92	4741.68	1883.05	5201.06	1780.54	3858.24	1065.58	5293.82	1103.57	4104.77	498.499	4313.12	648.799	4751.78	182.158	5254.78	660.443	5961.04	15.7077	4654.79	-	4764.55	1029.66	4567.47
HER2	4824.96	2180.56	5101.72	513.517	4216.94	1597.67	7117.36	2043.67	5305.47	1595.1	4876.66	2231.03	3941.82	708.871	4054.75	1167.93	4852.04	2251.77	5910.4	2701.53	4108.39	1573.58	3078.88	637.33	5263.39	1151.19	3676.34	1198.32	5358.96	1018.93	6824.12	2264.58	7228.62	1338.13	6604.62	1308.58	6180.2	840.738	6170.4	635.032	6799.74	1294.66	7459.24	725.762	6652.79	-	6680.77	1230.61	6179.33
HER3	1434.55	858.334	1083.58	970.42	1241.03	741.335	1444	544.567	1223	704.493	937.43	255.1	658.57	197.358	1551.8	951.643	1327.65	1278.91	1647.96	745.156	1138.8	1101.47	1373.52	426.494	1054.93	425.596	2249.82	1590.63	1124.65	615.212	1603.38	1382.82	1325.76	470.86	814.496	411.388	860.242	474.055	829.615	132.218	1371.44	266.917	1423.77	277.97	1233.96	-	1314.83	26.4532	1054.01
HER4	1262.12	257.397	1369.37	155.509	1045.32	360.453	2060.55	605.915	1526.24	355.726	1695.5	168.752	1136.57	236.606	1890.75	273.031	2515.88	740.048	2635.46	411.817	2759.53	621.008	1823.45	549.07	2818.05	349.409	2133.69	341.81	2290.43	274.753	1939.59	599.998	1648.06	632.647	1401.6	215.955	1264.61	210.12	1222.08	330.933	1452.96	326.286	1407.02	49.5173	862.909	-	924.237	279.843	1142.53
pAKT	9803.63	5466.15	8911.16	3186.99	10084.6	4548.74	14149.9	3995.45	11022.9	3749.28	9627.87	2689.06	10514.6	1645.96	6601.04	2064.19	8871.81	4690.33	11118.5	2727.56	8155.81	4196.76	8354.88	3296.25	11719.3	3009.62	9419.34	4046.32	12206.2	1691.48	16948.2	5895.92	5946.56	2696.58	5443.68	1323.27	4001.71	511.226	5387.82	1535.66	5316.96	1352.31	7395.63	1582.99	4257.99	-	5028.08	1692.54	5273.19
AKT	7836.25	2088.79	8250.26	1958.12	6978.94	1876.14	8032.33	1880.18	7119.28	1527.4	8537.56	3659.06	6604.89	906.751	8621.69	1826	8494.25	1272.04	8175.55	2753.73	9916.81	3153	9264.16	1543.12	9915.97	1895.27	7168.23	1192.94	8017.91	1520.78	9312.11	3425.79	2929.52	1328.05	2624.05	1348.67	1945.92	3.34744	2608.18	1448.46	2228.78	1531.18	2257.36	670.33	1336.28	-	1853.39	793.615	2031.92
pERK	10060.9	2354.77	11142.4	1112.44	11269	2286.24	13215.3	3113.16	7612.39	918.588	10642.8	1798.56	10353.7	345.783	10915.6	1967.96	10982.5	3422.8	13426.5	2688.71	12573.5	3507.53	13019.4	2058.5	13193.6	2230.45	10107	1908.39	14152.5	1159.04	15119.5	1951.25	8484.8	2516.02	7282.18	2416.48	5377.56	533.08	7208.16	435.496	7820.84	1365.84	10143.6	1137.61	7612.98	-	7579.52	845.194	7454.16
ERK	8681	3218.58	6845.19	1219.83	7183.74	1998.44	7190.47	1401.68	7024.32	1484.87	7725.42	3149.18	6575.51	1173.72	6652.36	1093.73	7303.65	1404.41	9422.47	1700.41	7447.03	2411.59	9005.68	1775.76	7453	2364.41	5934.88	1040.67	7241.75	1639	12220.4	4313.72	4911.35	1829.88	5196.19	4620.46	3125.77	662.327	6095.44	4212.06	3890.07	1461.11	4571.61	1284.12	5398.21	-	4808.01	1373.57	4404.57
pER	14718.4	4628.34	12710.5	563.624	9961.78	1132.31	13564.2	1221.02	13822.4	2505.99	14175.1	3452.28	11419.2	672.146	10664.7	1517.75	14332.7	3280.31	15096.4	1478.51	11121.4	1011.36	12555.6	1218.64	13117.1	1974.48	13635.1	561.95	14112.7	1041.26	16683.1	5888.06	12991.4	2048.36	14044.3	6224.7	11760.5	624.68	11860.5	858.816	11816	1410.43	13220.3	1178.47	10809	-	10963	3339.24	10864
ER	6401.73	722.953	6878.15	1620.75	5806.67	1985.59	6286.17	1406.58	8290.07	1837.72	8921.61	837.814	6896.21	1795.69	7684.58	1272.46	6502.71	1826.62	5175.5	2673.8	8343.12	940.624	6243.96	2174.79	8147.56	889.219	8749.07	2436.27	7091.67	2692.2	11293.4	1986.27	139.84	19.0481	102.886	21.6522	89.8656	9.90549	77.2438	5.43422	96.15	5.36578	111.266	12.7824	126.424	-	94.2968	13.8461	84.6465
PgR	188.8	48.9568	212.75	189.917	233.249	170.185	202.322	65.3018	300.779	189.119	184.26	73.0671	187.994	97.9148	133.269	27.2521	150.15	64.9194	208.771	111.215	465.935	378.049	313.005	249.022	209.574	119.597	158.619	70.0665	296.747	278.901	287.782	155.15	107.333	17.5131	109.746	63.7577	87.8574	8.69372	95.999	26.6176	85.5455	12.0214	102.968	19.5167	101.914	-	88.3813	10.1041	85.3502
BetaCatenin	11984.1	1402.91	10847.7	822.935	12057.2	2191.06	12934.9	905.913	11800	1945.65	12901.8	1737.31	11742.8	919.179	11015.2	466.369	11936.1	1707.06	12776	1011.98	11815.6	986.945	12428.2	1925.97	13490.5	1085.02	13344.5	1509.48	14422.5	580.866	15976.8	1988.12	7007.15	1310	7264.8	1378.66	8442.59	2863.46	7459.75	1237.47	6882.63	1122.87	8576.99	515.255	6134.38	-	6421.27	983.802	6487.76
pBCatenin	2293.5	1065.01	1794.26	663.997	2100.96	1415.99	3331.2	1571.05	2118.67	440.431	2756.09	1088.22	1996.9	149.067	2689.83	430.071	3065.43	1289.29	3666.75	940.263	2592.32	499.101	2837.86	543.129	3515.58	1186.62	3065.05	438.523	2281.26	424.113	4716.83	2833.67	3065.65	1083.89	3611.59	2098.97	2806.03	754.943	2990.75	712.683	2655.65	966.557	2526.89	852.385	2725.06	-	3130.45	2085.69	2891.49
PTEN	2465.33	605.835	2375.9	598.609	1695.51	393.423	2076.46	380.964	2582.7	828.581	2213.91	977.929	1637.7	252.98	2027.15	515.606	2381.3	482.185	2837.97	966.592	2163.51	780.337	1943.15	348.212	2500.91	467.003	2476.01	545.752	2118.64	438.358	2120.08	695.004	2053.49	766.429	2472.58	1040.63	2095.25	561.791	3022.76	2402.37	1671.45	378.886	1921.74	26.2817	1074.49	-	1580.08	653.738	1737.94
AIB1	4162.67	1370.37	4282.17	1070.05	3643.57	594.051	4204.61	812.085	3923.63	586.324	4037.26	467.578	4077.57	334.927	3392.33	715.265	2736.16	1069.68	3698.25	1101.02	1837.29	908.945	2888.75	790.728	2559.34	597.167	3926.43	942.28	3974.8	828.922	4423.62	901.094	2820.82	819.386	2031.36	432.099	1968.77	414.663	2557.02	165.628	2842.38	652.354	3696.16	616.343	2484.66	-	3657.89	818.878	2928.35
pNFkB	3326.4	1154.12	3029.99	380.908	3632.82	1998.55	4796.39	1904.49	3532.63	880.918	3972.73	288.444	3915.84	680.554	2871.15	581.955	3360.74	1074.22	4529.72	1324.54	2886.51	1015.99	3410.12	1013.36	3754.12	915.852	3514.41	1039.31	3916.58	141.44	4200.47	1431.44	3316.32	918.177	3054.47	543.023	2643.71	262.983	2839.4	198.661	3112.09	438.292	2913.93	376.293	2594.25	-	2856.04	553.421	2653.71
pSTAT3	1899.95	1188.71	1492.93	664.791	2244.89	618.703	1805.76	599.215	1557.21	504.483	1814.15	749.585	2821.67	1074.93	1662.83	673.677	1384.71	584.449	2420.49	1071.39	1505.58	663.138	1928.28	456.29	2229.95	929.112	1765.77	1135.26	2408.5	576.504	2139.9	606.782	574.121	78.6598	707.991	194.02	513.412	48.2704	467.794	76.569	619.102	90.2971	889.33	66.5959	609.26	-	708.058	23.5527	606.984
Myc	14824.3	3911.22	14530.7	881.801	14486.4	3289.45	18139	3375.26	13350.1	1544.67	14324.4	1548.1	14005.5	1047.91	13450.6	1193.36	13558.6	2568.58	16212.1	3527.37	14882.8	2745.74	13596.3	1248.93	14344.9	2108.9	14853.2	1457.56	15912.9	972.812	16409.6	1924.27	13081.7	2751.82	12407.8	1604.58	11820.2	532.773	12212.6	779.649	11882.2	1264.59	12207.8	1084.37	10463.5	-	11489.8	1819.88	10620.4
CDK2	8864.79	1124.33	6278	4620.18	7843.02	2470.66	8698.54	679.433	8275.15	1057.88	9715.95	2069.03	9591.95	1232.21	7452.84	2529.31	9856.81	696.796	11404.3	3115.26	5923.29	2462.95	9421.39	2176.83	9435.32	2790.44	6829.9	1658.99	6807.93	1686.49	10270.8	3736.53	2681.95	796.225	2945.02	1448.18	1976.27	7.60937	4016.04	3263.81	2232.33	1141.71	3324.89	782.495	2470.81	-	2557.19	1170.67	2864.76
CyclinD1	1089.37	259.23	1062.94	273.608	1452.13	602.242	1677.77	752.189	1876.73	473.78	1681.33	903.224	2008.65	567.406	1276.42	459.326	1296.04	284.16	2551.11	1243.88	1672.36	815.459	2307.13	1400.54	1839.23	707.115	1683.61	1005.12	1780.32	318.154	1696.27	446.38	3551.08	1117.64	4133.32	1529.16	4299.6	1797.43	4257.44	2510.79	3294.05	750.159	2931.02	1800.09	2229.14	-	3329.55	1686.43	3274
CyclinB1	3561.29	1675.05	5115.49	2814.51	6922.55	5338.64	6460.08	3183.16	3996.51	1302.47	5090.32	1778.78	5538.21	1982.9	2985.68	1186.83	6375.14	2968.81	9471.12	4480.19	4023.41	1898.82	7198.16	2986.63	8098.24	2014.13	3571.39	1067.77	7802.13	2227.41	8600.63	2042.58	2561.3	702.044	1720.85	618.211	1370.16	374.996	1661.43	128.661	1968.62	637.689	3125.67	422.99	1249.93	-	1509.35	556.155	1768.99
P21	3213.32	1278.01	2736.99	345.25	2694.63	809.061	3948.27	580.904	2447.89	521.846	2701.68	417.815	2456.22	295.741	2633.21	345.596	2845.48	996.861	4196.2	1990.45	2975.7	815.197	3673.46	944.451	3041.07	523.069	3132.72	876.096	3308.53	746.764	4339.62	478.334	2110.02	438.181	2659.61	1443.91	1875.7	280.797	2401.55	956.271	2414.49	825.494	3372.14	527.758	2668.11	-	3090.64	1698.83	2572.33
P27	3476.79	1762.08	3025.16	947.487	3847.24	1054.03	3310.68	1138.42	3140.61	942.428	3674.27	1812.1	3564.73	619.154	3215.13	365.205	2676.76	455.759	3534.09	678.42	3052.15	960.792	3434.78	807.748	2440.63	898.475	2722.84	332.336	3228.88	731.625	4474.35	1807.33	3197.05	1368.8	2782.02	1822.11	2144.61	142.884	2396.98	501.968	3007.1	1454.41	3055.46	1109.4	2730.67	-	3137.6	1191.44	2895.05
PAI	1538.25	796.731	1222.07	748.035	1275.84	771.674	1731.85	714.031	862.382	242.806	1348.91	628.986	514.128	59.6834	1631.59	990.657	1266.37	956.174	3336.92	2739.79	1057.04	609.604	1248.02	573.108	1234.63	406.88	2852.15	2681.6	1038.9	515.655	883.903	662.818	1468.13	632.207	968.609	360.429	817.467	347.808	1477.58	1099.7	1434.29	491.741	804.243	245.534	1250.12	-	977.848	388.876	1193.72
HIF1alpha	1487.07	395.996	877.729	130.1	762.515	426.867	1465.76	442.785	1046.31	323.681	1090.3	287.043	642.371	101.26	1179.23	220.501	1049.99	384.091	979.76	489.19	1121.68	278.711	662.605	118.978	884.577	239.279	497.61	130.754	641.875	197.397	775.843	166.839	425.842	162.145	344.412	146.268	239.816	84.4412	371.588	93.8178	422.074	143.848	453.762	155.345	446.885	-	341.86	78.9996	385.158
Claudin7	2121.37	1002.54	3018.69	676.975	3563.37	1874.01	3838.36	1358.07	2358.43	692.588	2484.16	767.296	2758.11	542.75	2261.24	527.465	2814.42	1868.28	2849.84	361.015	2490.46	828.791	2980.41	738.094	3829.93	1301.53	2479.11	1134.93	3665.61	924.182	5616.47	1692.18	4428.01	1163.4	3781.54	877.287	3637.34	964.747	3908.62	1121.52	5033.8	454.417	5581.12	367.223	4432.31	-	4281.75	358.955	4189.79
Snail	2553.43	546.943	2571.99	371.41	2788.53	1275.26	3437.15	1481.83	2489.92	315.561	2932.6	340.239	3064.76	416.907	2629.09	177.601	2468.46	286.538	3796.45	1961.17	2074.19	465.727	2028.59	397.579	2647.61	342.351	2893.76	680.373	2475.5	260.842	2897.07	449.63	1307.79	419.041	1493.35	489.338	1259.81	122.445	1351.52	69.5505	1214.98	201.083	1311.41	202.484	1036.33	-	1087.15	357.144	1135.1
MET	10530.1	1373.05	10481.9	734.61	12332.6	4360.01	13580.7	3517.88	12689.3	4088.55	11084.4	992.178	11793.6	1013.21	11325.5	1476.36	11821.8	2446.28	12411.4	2312.9	11883	1347.04	12188.4	1918.03	13450.8	916.028	12379.6	1159.34	14234.7	587.327	17169.6	4326.52	8932.12	2825.67	7471.41	1350.51	7894.21	2653.32	7558.86	724.635	7849.62	1337.95	9710.02	1514.31	7921.28	-	6970.89	1779.28	7345.61
pMET	3973.5	1586.61	3276.93	857.72	3821.09	673.373	4796.55	2318.32	2982.59	271.67	3801.72	785.779	3331.94	590.293	4631.63	671.378	4520.75	1584.83	3923.96	565.892	4353.54	364.39	3832.81	450.62	4183.93	1651	3365.85	610.95	2853.38	491.887	4685.51	2168.38	4292.09	891.972	4318.31	1487.55	4060.34	873.429	4679.02	732.677	4287.88	1228.51	3240.44	242.196	4002.37	-	3670.94	601.348	3651.52
Ecadherin	10006.8	2575.56	9300.8	1728.7	9370.79	813.976	11725.7	3368.89	9399.43	1043	10957.4	2095.55	8784.2	768.285	8456.29	463.359	10841.4	3530.85	11299.3	1973.55	8845.22	1470.83	9829.48	1186.16	10845.9	1225.06	10294.7	1780.22	10605.4	1523.35	10801.2	3641.37	8382.93	1992.39	8910.53	3476.58	7230.62	726.098	8339.09	2179.21	8703.14	1551.42	8255.12	1007.43	6577.14	-	7367.01	1959.14	7400.02
pS6	5684.72	4266.76	4817.86	3520.62	2290.25	1913.83	4818.01	3869.43	3340.87	778.277	4099.31	1769.81	6429.25	3155.62	3133.04	1340.19	3960.11	1185.77	6317.82	509.992	3119.77	1064.49	8175.4	3063.92	7298.25	3651.93	3700.01	2309.51	7256.89	3180.63	5605.48	3661.85	4737.86	2392.98	4063.31	1391.73	2928.99	178.912	4756.85	1760.76	3152.04	920.123	5247.85	1642.64	3312.46	-	5080.45	2052.66	3816.53
S6	8782.77	3313.48	7285.96	2992.81	4889.76	3082.75	9058.21	2024.6	8055.29	1599.41	7770.78	505.127	8001.32	1985.44	9328.11	2048.42	11284.5	4112.84	11423.2	1704.67	10179.5	3864.94	12075.3	3004.2	12144.9	2643.57	10233.7	2928.18	12255.3	4139.45	8138.88	2840.55	11254.8	6463.32	8309.82	3453.77	7204.79	794.903	10954.9	7451.1	6079.38	581.573	8089.95	3408.32	6584.24	-	6404.24	1886.25	6891.02
pCHK1	5476.31	2739.89	5953.18	3189.08	5754.13	2921.56	9609.21	4453.26	5297.31	645.678	8032.71	1249.23	7712.4	3089.16	4488.52	754.764	9013.61	2941.06	12728.6	739.506	6180.73	3680	7253.41	1951.75	7509.28	2544.33	5592.9	1573.56	8427.78	2718.21	6311.62	1030.87	6151.23	3133.81	4259.25	1039.32	4119.27	46.4816	4434.08	136.463	4866.03	702.395	5883.85	1264.93	4928.46	-	4920.55	1320.84	4258.97
IGFBP3	14139.6	5188.7	13322.8	2887.26	13418.1	1325.93	13091.2	2462.26	12390.7	2138.63	11825	468.688	13328.2	1871.72	13087.2	625.387	13769	2307.25	15682.3	3041.35	15372.6	5627.41	14917.8	2367.76	14457.2	2518.23	12810.9	1525.56	14968.5	2294.34	13639	890.809	11652.2	4203.95	8484.63	2143.04	7870.56	2.29457	8181.45	416.945	8401.97	93.117	9885.16	2668.82	9205.85	-	8332.17	1655.63	7424.05
IGFBP5	8782.61	574.124	8919.99	1274.94	10730.5	2292.6	9949.56	1598.82	10462.8	1710.17	8277.58	473.483	8998.78	1560.13	10232.2	2029.05	10424.5	1781.9	11702.1	2516.07	10409	2823.5	11388.7	2093.73	11036.2	1987.64	9615.39	1506.92	11393.3	888.86	-	-	8553.45	3540.12	7543.09	4244.48	6059.42	76.3463	8919.88	5341.2	5524.8	243.681	6811.87	1744.59	6968.24	-	6081.13	593.534	5976.91
pMEK	2925.75	767.721	2426.1	400.376	2046.29	391.672	2874.99	769.751	2771.36	639.491	2444.11	253.294	2621.62	958.947	2551.35	437.125	4054.76	2051.76	5394.97	2493.02	3572.32	2202.31	3458.6	1262.64	4326.86	1549.57	3411.01	1027.89	3707.09	854.031	4016.73	265.28	1374.27	1042.07	2090.76	1225.3	1142.32	64.0384	1068.55	569.724	995.692	193.27	1346.39	449.323	1054.98	-	1174.43	351.439	1015.69
pRB	20448.8	3027.13	21195.5	1146.34	21508.1	4221.28	22258.7	4003.68	20371.3	2688.92	18173	715.562	18256.1	1574.51	19516.9	1273.24	19192.1	3312.64	20562.9	2370.23	19998	6083.44	19186.1	2676.85	19130.1	3430.45	17593.4	1900	21299.3	1603.47	20445.2	842.278	14763.5	4424.98	12841	2610.04	12377.1	611.154	11897.5	1182.71	12055.1	908.496	14841.5	3766.2	11786.3	-	12736.8	3191.97	10894
pCDK2	2752.5	930.703	5251.96	2208.99	4506.96	1094.2	6278.26	2776.64	4210.23	932.125	7019.21	2019.78	7569.03	1534.56	5496.42	1097.09	8791.06	2041.28	11403	180.945	6048.74	2705.32	9987.3	2192.82	10322.9	2845.9	6932.27	1592.98	8777.32	2134.71	7557.41	189.406	3670.91	1420.14	2809.92	761.85	2205.6	351.784	5243.26	4060.25	1965.82	1370.58	4548.31	1266.89	4076.15	-	2935.49	898.128	3270.84
Vimentin	5091.37	1594.82	6648.06	1043.08	8591.52	2668.44	6192.23	1215.52	6646.39	510.344	7859.29	1436.04	6937.32	1433.67	7711.02	1287.6	7280.32	3219.7	5440.28	1207.52	7544.63	2590.54	7827.35	2171.25	7341.23	2618.22	7281.47	2009.59	9299.05	2898.22	8278.12	287.68	1659.08	1088.43	1010.1	602.708	711.577	211.827	1049.58	552.933	1143.02	215.134	829.977	382.155	1266.78	-	1071.96	349.817	922.076
[truncated: 15 more columns]
