# Supplementary material for: Dynamic modulation of phosphoprotein expression in ovarian cancer xenograft models
Source: BMC Cancer. 2016 Mar 10;16:205. doi: 10.1186/s12885-016-2212-6 (PMC4787009; doi:10.1186/s12885-016-2212-6)
Supplement: Additional file 2: — Assessment of biological replicate concordance. Number of replicates for all tested conditions (xenograft/treatment/day) is shown. Correlation coefficients were calculated for all possible pairs of biological replicates and averaged (mean replicate r) using expression values from all detected proteins within each condition. (XLSX 42 kb) [file 12885_2016_2212_MOESM2_ESM.xlsx]

## Sheet: correlations
Cell Line	Day	Treatment	Replicates	Mean replicate r
OV1002	D0	Control	5	0.949364
OV1002	D1	Control	5	0.904561
OV1002	D2	Control	6	0.951216
OV1002	D4	Control	6	0.941578
OV1002	D7	Control	7	0.87522
OV1002	D14	Control	8	0.912996
OV1002	D1	Carboplatin	7	0.887254
OV1002	D2	Carboplatin	7	0.956733
OV1002	D4	Carboplatin	6	0.958318
OV1002	D7	Carboplatin	7	0.948899
OV1002	D14	Carboplatin	6	0.945386
OV1002	D1	Carboplatin-Paclitaxel	7	0.922335
OV1002	D2	Carboplatin-Paclitaxel	6	0.961754
OV1002	D4	Carboplatin-Paclitaxel	5	0.880277
OV1002	D7	Carboplatin-Paclitaxel	7	0.914736
OV1002	D14	Carboplatin-Paclitaxel	4	0.939381
HOX424	D0	Control	8	0.9637
HOX424	D1	Control	6	0.95325
HOX424	D2	Control	5	0.975874
HOX424	D4	Control	5	0.969878
HOX424	D7	Control	5	0.949792
HOX424	D14	Control	5	0.950433
HOX424	D1	Carboplatin	3	0.974186
HOX424	D2	Carboplatin	2	0.970027
HOX424	D4	Carboplatin	3	0.969982
HOX424	D7	Carboplatin	5	0.951937
HOX424	D14	Carboplatin	5	0.967921
HOX424	D1	Carboplatin-Paclitaxel	3	0.939238
HOX424	D2	Carboplatin-Paclitaxel	1	-
HOX424	D4	Carboplatin-Paclitaxel	4	0.9459
HOX424	D7	Carboplatin-Paclitaxel	3	0.96491
HOX424	D14	Carboplatin-Paclitaxel	4	0.942248
			166
				0.944169	mean
				0.0054206	standard error of mean
				0.954793	margin high 95%
				0.933545	margin low 95%
