# Supplementary material for: Dynamic modulation of phosphoprotein expression in ovarian cancer xenograft models
Source: BMC Cancer. 2016 Mar 10;16:205. doi: 10.1186/s12885-016-2212-6 (PMC4787009; doi:10.1186/s12885-016-2212-6)
Supplement: Additional file 3: — Differential protein expression. Log fold changes of differentially expressed proteins over 14 days are shown in 4 worksheets, each for a xenograft-treatment condition: carboplatin treated OV1002; carboplatin treated HOX424; carboplatin-paclitaxel treated OV1002; carboplatin-paclitaxel treated HOX424. (XLS 57 kb) [file 12885_2016_2212_MOESM3_ESM.xls]

## Sheet: carboplatin OV1002
Protein name	Functional group	Signaling pathway	Gene ID		OV1002 D1 CARBO	OV1002 D2 CARBO	OV1002 D4 CARBO	OV1002 D7 CARBO	OV1002 D14 CARBO
ER	GROWTH SIGNALING	ESR signaling	2099		-0.328464	0.151548	-0.196544	-0.242966	-0.143454
BetaCatenin	GROWTH SIGNALING	Wnt signaling	1499		0.00569184	0.0783476	0.000689513	0.0378881	0.197307
Claudin7	ETM/INVASION		1366		0.330785	0.0453621	0.0608364	0.233418	0.435927
MET	ETM/INVASION		4233		0.0229755	-0.0381008	0.0135303	0.0497436	0.214782
pBRCA1	DNA DAMAGE REPAIR		672		0.102386	0.334188	0.272657	0.496659	0.767719
pERK	GROWTH SIGNALING	MAPK signaling	5594		0.0840881	0.0326941	0.0409267	0.234543	0.326079
CyclinB1	CELL CYCLE		891		0.445697	0.325015	0.527322	0.619613	0.769549
pCDK2	CELL CYCLE		1017		-0.134906	0.299576	0.528805	0.660545	0.529428
pChk1	DNA DAMAGE REPAIR		1111		-0.0131377	0.433789	0.51774	0.309583	0.456172
pH2AX	DNA DAMAGE REPAIR		3014		0.419509	0.464733	0.548418	0.451938	0.338391
HER4	GROWTH SIGNALING	ERBB signaling	2066		-0.571349	-0.0424161	0.325673	-0.00540173	0.256406
pS6	GROWTH SIGNALING	mTOR signaling, hypoxia	6194		-0.596959	0.10697	0.116232	0.816617	0.670083
S6	GROWTH SIGNALING	mTOR signaling, hypoxia	6194		-0.759762	-0.126123	0.205973	0.288045	0.288995
					Day 1	Day 2	Day 4	Day 7	Day 14
				count	4	1	1	5	9

## Sheet: carboplatin HOX424
Protein name	Functional group	Gene ID		HOX424 D1 CARBO	HOX424 D2 CARBO	HOX424 D4 CARBO	HOX424 D7 CARBO	HOX424 D14 CARBO
MLH1	DNA DAMAGE REPAIR	4292		-0.244871	0.0791194	0.619229	-0.217412	0.252051
				Day 1	Day 2	Day 4	Day 7	Day 14
			count	0	0	1	0	0

## Sheet: carboplatin-paclitaxel OV1002
Protein name	Functional group	Signaling pathway	Gene ID		OV1002 D1 CARBOTAX	OV1002 D2 CARBOTAX	OV1002 D4 CARBOTAX	OV1002 D7 CARBOTAX	OV1002 D14 CARBOTAX
ER	GROWTH SIGNALING	ESR signaling	2099		-0.217288	-0.133129	-0.485524	0.0595215	0.379794
BetaCatenin	GROWTH SIGNALING	Wnt signaling	1499		0.0870041	-0.0101345	0.0742801	0.12836	0.294898
Claudin7	ETM/INVASION		1366		0.461343	0.166751	0.210492	0.456673	0.864619
CyclinB1	CELL CYCLE		891		0.522212	0.425257	0.915515	0.820356	0.890099
ERK	GROWTH SIGNALING	MAPK signaling	5594		0.0482901	-0.0435386	0.317266	0.0583256	0.549846
HER2	GROWTH SIGNALING	ERBB signaling	2064		0.510167	-0.0586633	0.285259	0.221561	0.470593
MET	ETM/INVASION		4233		0.141954	0.0242841	0.0660211	0.156833	0.381459
Myc	CELL CYCLE		4609		0.236678	-0.0104653	0.120281	0.00651252	0.145854
P21	CELL CYCLE		1026		0.336925	-0.135391	0.325954	0.0707844	0.435166
pAKT	GROWTH SIGNALING	PI3K/AKT signaling	207		0.519538	0.253811	0.296024	0.342529	0.692715
pBCatenin	GROWTH SIGNALING	Wnt signaling	1499		0.266314	-0.18071	0.407775	0.345726	0.546723
pBRCA1	DNA DAMAGE REPAIR		672		0.451448	0.278479	0.448243	0.713589	0.810096
pERK	GROWTH SIGNALING	MAPK signaling	5594		0.237821	0.0160761	0.261343	0.247158	0.38984
pCDK2	CELL CYCLE		1017		0.165945	0.387314	0.814121	0.685784	0.402682
pChk1	DNA DAMAGE REPAIR		1111		0.565658	0.343612	0.902745	0.329664	0.195414
pH2AX	DNA DAMAGE REPAIR		3014		0.572625	0.532193	0.942579	0.464923	0.59016
pHH3	DNA DAMAGE REPAIR		3021		0.408238	0.573927	0.521824	0.467529	0.45354
pNFkB	GROWTH SIGNALING	NFkB signaling	4790		0.391968	0.234648	0.359623	0.181358	0.282109
pS6	GROWTH SIGNALING	mTOR signaling, hypoxia	6194		0.157884	0.548042	0.621938	0.682566	0.383937
pSTAT3	GROWTH SIGNALING	Jak/STAT signaling	6774		0.159015	0.592202	0.430214	0.34158	0.359108
Snail	ETM/INVASION		6615		0.24988	0.201839	0.340564	0.0560675	0.145871
EGFR	GROWTH SIGNALING	ERBB signaling	1956		0.00264947	-0.503286	0.751446	0.747022	0.5044
HER4	GROWTH SIGNALING	ERBB signaling	2066		0.127679	-0.456133	0.392414	0.463497	0.0575714
PAI	ETM/INVASION		5054		0.212724	-0.947726	0.716133	-0.110776	-0.584455
PTEN	GROWTH SIGNALING	PI3K/AKT signaling	5728		-0.0990165	-0.337496	0.192017	0.0816538	-0.103401
					Day 1	Day 2	Day 4	Day 7	Day 14
				count	9	6	9	11	12

## Sheet: carboplatin-paclitaxel HOX424
Protein name	Functional group	Signaling pathway	Gene ID		HOX424 D1 CARBOTAX	HOX424 D2 CARBOTAX	HOX424 D4 CARBOTAX	HOX424 D7 CARBOTAX	HOX424 D14 CARBOTAX
ER	GROWTH SIGNALING	ESR signaling	2099		-0.249125	0.245231	-0.319835	-0.0439878	-0.540032
pMET	ETM/INVASION		4233		0.166171	0.0179028	-0.0842773	0.1958	-0.411951
					Day 1	Day 2	Day 4	Day 7	Day 14
				count	0	0	0	0	2
